# Supplementary material for: Comparative genomic analyses provide new insights into evolutionary history and conservation genomics of gorillas
Source: BMC Ecol Evol. 2024 Jan 26;24:14. doi: 10.1186/s12862-023-02195-x (PMC10811819; doi:10.1186/s12862-023-02195-x)
Supplement: Supplementary file 1 — Additional file 1: Table S1. Resequenced gorilla genomes analysed in this study and allele balance of heterozygous sites after mapping. Table S2. D and f4-ratio statistics for each pairwise comparison of the gorilla genomes. Table S3. qpGraph statistics for the two models in figure 3A. Table S4. Dfoil results with different P1 populations. P2-P4 was the same in all analyses: P2 = Grauer's (G), P3 = cross river (CR), P4 = western lowland (WL). The consensus sequence of human/orang-utan/gibbon was used as outgroup. Table S5. Genes within low or high genomic diversity regions. Table S6. XP-EHH selection statistics for genes with a log P value above 5. Table S7. Genetic variants across all gorilla genomes per gene. Table S8. Gene ontoholgy enrichment of conserved genes among gorillas. Table S9. Genetic variants unique to each gorilla (sub)species and the SIFT annotations based on the human genome protein annotation. Table S10. Genes under selection and/or with unique protein sequences in each gorilla (sub)species. [file 12862_2023_2195_MOESM1_ESM.xlsx]

## Sheet: S1
Table S1. Resequenced gorilla genomes analysed in this study and allele balance of heterozygous sites after mapping
ENA sample ID	(sub)species	Genome Coverage
SAMEA1692350	Gorilla beringei beringei (Virunga)	30.1575
SAMEA1692351	Gorilla beringei beringei (Virunga)	28.965
SAMEA1692352	Gorilla beringei beringei (Virunga)	34.921
SAMEA1692353	Gorilla beringei beringei (Virunga)	29.1557
SAMEA1692354	Gorilla beringei graueri	26.9336
SAMEA1692355	Gorilla beringei graueri	27.1477
SAMEA2697037	Gorilla beringei beringei (Virunga)	22.1235
SAMEA2697038	Gorilla beringei beringei (Virunga)	22.0484
SAMEA2697039	Gorilla beringei beringei (Virunga)	23.9002
SAMEA2697040	Gorilla beringei graueri	21.802
SAMEA2697041	Gorilla beringei graueri	19.6673
SAMEA2697042	Gorilla beringei graueri	24.7889
SAMEA2697043	Gorilla beringei graueri	23.5607
SAMEA3939556	Gorilla beringei beringei (Bwindi)	30.4187
SAMEA3939557	Gorilla beringei beringei (Bwindi)	28.3496
SAMEA3939558	Gorilla beringei beringei (Bwindi)	31.9495
SAMEA3939560	Gorilla beringei beringei (Bwindi)	30.4515
SAMEA3939561	Gorilla beringei beringei (Bwindi)	18.0037
SAMEA3991715	Gorilla beringei graueri	31.8821
SAMEA5204233	Gorilla gorilla gorilla	43.7795
SAMEA5204234	Gorilla gorilla gorilla	34.8326
SAMEA5204235	Gorilla gorilla gorilla	31.4878
SAMEA5204236	Gorilla gorilla gorilla	39.9476
SAMEA5204237	Gorilla gorilla gorilla	47.0404
SAMEA5204238	Gorilla gorilla gorilla	47.2561
SAMN01920473	Gorilla beringei graueri	15.0031
SAMN01920474	Gorilla beringei graueri	20.6528
SAMN01920476	Gorilla gorilla diehli	13.8137
SAMN01920477	Gorilla gorilla gorilla	15.0269
SAMN01920478	Gorilla gorilla gorilla	15.2458
SAMN01920479	Gorilla gorilla gorilla	15.1847
SAMN01920480	Gorilla gorilla gorilla	15.1246
SAMN01920481	Gorilla gorilla gorilla	12.4677
SAMN01920482	Gorilla gorilla gorilla	19.6345
SAMN01920483	Gorilla gorilla gorilla	17.0005
SAMN01920484	Gorilla gorilla gorilla	21.9669
SAMN01920485	Gorilla gorilla gorilla	26.1194
SAMN01920486	Gorilla gorilla gorilla	16.9365
SAMN01920487	Gorilla gorilla gorilla	17.3137
SAMN01920488	Gorilla gorilla gorilla	18.0774
SAMN01920489	Gorilla gorilla gorilla	25.3519
SAMN01920490	Gorilla gorilla gorilla	14.4152
SAMN01920491	Gorilla gorilla gorilla	17.5027
SAMN01920492	Gorilla gorilla gorilla	15.4017
SAMN01920493	Gorilla gorilla gorilla	16.0026
SAMN01920494	Gorilla gorilla gorilla	13.5071
SAMN01920495	Gorilla gorilla gorilla	16.1364
SAMN01920496	Gorilla gorilla gorilla	14.1081
SAMN01920497	Gorilla gorilla gorilla	9.81371
SAMN01920498	Gorilla gorilla gorilla	9.52832
SAMN01920499	Gorilla gorilla gorilla	10.2708
SAMN01920500	Gorilla gorilla gorilla	12.6547
SAMN01920501	Gorilla gorilla gorilla	13.3453
SAMN01920502	Gorilla gorilla gorilla	13.6797
SAMN01920503	Gorilla gorilla gorilla	11.9934

## Sheet: S2
Table S2. D and f4-ratio statistics for each pairwise comparison of the gorilla genomes
P1	P2	P3	Dstatistic	Z-score	p-value	f4-ratio	BBAA	ABBA	BABA
Gorilla_beringei_beringei-SAMEA1692352	Gorilla_beringei_beringei-SAMEA1692350	Gorilla_beringei_beringei-SAMEA1692351	0.0109679	0.465736	0.641405	0.0196308	338299	325332	318273
Gorilla_beringei_beringei-SAMEA1692350	Gorilla_beringei_beringei-SAMEA1692353	Gorilla_beringei_beringei-SAMEA1692351	0.00459804	0.214755	0.829959	0.0079042	356881	304376	301590
Gorilla_beringei_beringei-SAMEA1692350	Gorilla_beringei_beringei-SAMEA1692351	Gorilla_beringei_beringei-SAMEA2697037	0.00258707	0.0811876	0.935293	0.00492658	334500	329310	327611
Gorilla_beringei_beringei-SAMEA2697038	Gorilla_beringei_beringei-SAMEA1692351	Gorilla_beringei_beringei-SAMEA1692350	0.0307161	1.37029	0.170595	0.0406277	427148	252636	237579
Gorilla_beringei_beringei-SAMEA1692350	Gorilla_beringei_beringei-SAMEA2697039	Gorilla_beringei_beringei-SAMEA1692351	0.0233464	1.0218	0.306876	0.0390352	358674	300723	287002
Gorilla_beringei_beringei-SAMEA1692351	Gorilla_beringei_beringei-SAMEA1692350	Gorilla_beringei_bwindi-SAMEA3939556	0.00577516	0.343812	0.730987	0.00545645	624234	307841	304306
Gorilla_beringei_beringei-SAMEA1692351	Gorilla_beringei_beringei-SAMEA1692350	Gorilla_beringei_bwindi-SAMEA3939557	0.00265077	0.134271	0.893188	0.00244715	630087	305719	304103
Gorilla_beringei_beringei-SAMEA1692350	Gorilla_beringei_beringei-SAMEA1692351	Gorilla_beringei_bwindi-SAMEA3939558	0.00121777	0.0688312	0.945124	0.0011547	621673	306362	305617
Gorilla_beringei_beringei-SAMEA1692350	Gorilla_beringei_beringei-SAMEA1692351	Gorilla_beringei_bwindi-SAMEA3939560	0.0100543	1.03206	0.302046	0.00895972	634249	307833	301705
Gorilla_beringei_beringei-SAMEA1692350	Gorilla_beringei_beringei-SAMEA1692351	Gorilla_beringei_bwindi-SAMEA3939561	0.0138958	1.14304	0.253021	0.0132332	635300	309324	300845
Gorilla_beringei_beringei-SAMEA1692350	Gorilla_beringei_beringei-SAMEA1692351	Gorilla_beringei_graueri-SAMEA1692354	0.00329203	0.26856	0.788268	0.00229102	775190	293450	291524
Gorilla_beringei_beringei-SAMEA1692351	Gorilla_beringei_beringei-SAMEA1692350	Gorilla_beringei_graueri-SAMEA1692355	0.000691604	0.0509799	0.959342	0.000481084	778294	292819	292414
Gorilla_beringei_beringei-SAMEA1692351	Gorilla_beringei_beringei-SAMEA1692350	Gorilla_beringei_graueri-SAMEA2697041	0.0100357	0.664827	0.506161	0.00681195	775578	294762	288904
Gorilla_beringei_beringei-SAMEA1692350	Gorilla_beringei_beringei-SAMEA1692351	Gorilla_beringei_graueri-SAMEA2697042	0.00622954	0.537609	0.590847	0.00423658	767948	288343	284773
Gorilla_beringei_beringei-SAMEA1692350	Gorilla_beringei_beringei-SAMEA1692351	Gorilla_beringei_graueri-SAMEA3991715	0.00085366	0.0640983	0.948892	0.000555039	782088	292667	292168
Gorilla_beringei_beringei-SAMEA1692351	Gorilla_beringei_beringei-SAMEA1692350	Gorilla_beringei_graueri-SAMN01920473	0.00576912	0.463749	0.642828	0.00411478	775425	294346	290969
Gorilla_beringei_beringei-SAMEA1692350	Gorilla_beringei_beringei-SAMEA1692351	Gorilla_beringei_graueri-SAMN01920474	0.00389972	0.343024	0.73158	0.00276016	794755	291345	289081
Gorilla_beringei_beringei-SAMEA1692350	Gorilla_beringei_beringei-SAMEA1692351	Gorilla_gorilla_diehli-SAMN01920476	0.00588841	1.46126	0.143944	0.00162513	1.55162e+06	195787	193495
Gorilla_beringei_beringei-SAMEA1692350	Gorilla_beringei_beringei-SAMEA1692351	Gorilla_gorilla_gorilla-SAMEA5204233	0.00483584	1.12984	0.258542	0.00147753	1.59059e+06	191478	189635
Gorilla_beringei_beringei-SAMEA1692350	Gorilla_beringei_beringei-SAMEA1692351	Gorilla_gorilla_gorilla-SAMEA5204234	0.00663503	1.34762	0.177779	0.00198535	1.58877e+06	191370	188847
Gorilla_beringei_beringei-SAMEA1692350	Gorilla_beringei_beringei-SAMEA1692351	Gorilla_gorilla_gorilla-SAMEA5204235	0.00715924	1.76462	0.0776272	0.00223239	1.59074e+06	191852	189124
Gorilla_beringei_beringei-SAMEA1692350	Gorilla_beringei_beringei-SAMEA1692351	Gorilla_gorilla_gorilla-SAMEA5204236	0.00395632	0.850538	0.395026	0.00122564	1.59355e+06	190828	189324
Gorilla_beringei_beringei-SAMEA1692350	Gorilla_beringei_beringei-SAMEA1692351	Gorilla_gorilla_gorilla-SAMEA5204237	0.00452314	0.98501	0.324619	0.00139024	1.59292e+06	190716	188998
Gorilla_beringei_beringei-SAMEA1692350	Gorilla_beringei_beringei-SAMEA1692351	Gorilla_gorilla_gorilla-SAMEA5204238	0.00360852	0.765518	0.443963	0.00111785	1.59178e+06	191000	189627
Gorilla_beringei_beringei-SAMEA1692350	Gorilla_beringei_beringei-SAMEA1692351	Gorilla_gorilla_gorilla-SAMN01920477	0.0053203	1.30313	0.192531	0.00167667	1.59429e+06	191156	189133
Gorilla_beringei_beringei-SAMEA1692350	Gorilla_beringei_beringei-SAMEA1692351	Gorilla_gorilla_gorilla-SAMN01920478	0.00465633	1.00306	0.31583	0.00145867	1.59291e+06	191111	189339
Gorilla_beringei_beringei-SAMEA1692350	Gorilla_beringei_beringei-SAMEA1692351	Gorilla_gorilla_gorilla-SAMN01920479	0.00655987	1.33034	0.183407	0.00202043	1.59379e+06	191745	189246
Gorilla_beringei_beringei-SAMEA1692350	Gorilla_beringei_beringei-SAMEA1692351	Gorilla_gorilla_gorilla-SAMN01920480	0.00195594	0.36931	0.711897	0.000605744	1.59476e+06	190818	190073
Gorilla_beringei_beringei-SAMEA1692350	Gorilla_beringei_beringei-SAMEA1692351	Gorilla_gorilla_gorilla-SAMN01920481	0.00299066	0.572937	0.566687	0.000963255	1.591e+06	190619	189482
Gorilla_beringei_beringei-SAMEA1692350	Gorilla_beringei_beringei-SAMEA1692351	Gorilla_gorilla_gorilla-SAMN01920482	0.00482476	1.12881	0.258979	0.00146735	1.58729e+06	191030	189196
Gorilla_beringei_beringei-SAMEA1692350	Gorilla_beringei_beringei-SAMEA1692351	Gorilla_gorilla_gorilla-SAMN01920483	0.00423333	0.972989	0.330559	0.00139168	1.58265e+06	193157	191528
Gorilla_beringei_beringei-SAMEA1692350	Gorilla_beringei_beringei-SAMEA1692351	Gorilla_gorilla_gorilla-SAMN01920484	0.00379256	0.897412	0.369499	0.00115868	1.59311e+06	190665	189224
Gorilla_beringei_beringei-SAMEA1692350	Gorilla_beringei_beringei-SAMEA1692351	Gorilla_gorilla_gorilla-SAMN01920485	0.00260517	0.43408	0.66423	0.000758523	1.59676e+06	189540	188555
Gorilla_beringei_beringei-SAMEA1692350	Gorilla_beringei_beringei-SAMEA1692351	Gorilla_gorilla_gorilla-SAMN01920486	0.00883703	1.58238	0.113564	0.00272287	1.58851e+06	190990	187644
Gorilla_beringei_beringei-SAMEA1692350	Gorilla_beringei_beringei-SAMEA1692351	Gorilla_gorilla_gorilla-SAMN01920487	0.00548868	1.01549	0.309873	0.00166983	1.58863e+06	190612	188532
Gorilla_beringei_beringei-SAMEA1692350	Gorilla_beringei_beringei-SAMEA1692351	Gorilla_gorilla_gorilla-SAMN01920488	0.0110893	2.17353	0.0297408	0.00332778	1.58235e+06	191140	186948
Gorilla_beringei_beringei-SAMEA1692350	Gorilla_beringei_beringei-SAMEA1692351	Gorilla_gorilla_gorilla-SAMN01920489	0.000421598	0.0802491	0.936039	0.000127088	1.58339e+06	190428	190267
Gorilla_beringei_beringei-SAMEA1692350	Gorilla_beringei_beringei-SAMEA1692351	Gorilla_gorilla_gorilla-SAMN01920490	0.00200304	0.479864	0.631324	0.00060501	1.57375e+06	189092	188336
Gorilla_beringei_beringei-SAMEA1692350	Gorilla_beringei_beringei-SAMEA1692351	Gorilla_gorilla_gorilla-SAMN01920491	0.00436891	0.669795	0.502989	0.00129058	1.58798e+06	189861	188209
Gorilla_beringei_beringei-SAMEA1692350	Gorilla_beringei_beringei-SAMEA1692351	Gorilla_gorilla_gorilla-SAMN01920492	0.000331445	0.075866	0.939526	9.99142e-05	1.58002e+06	190140	190014
Gorilla_beringei_beringei-SAMEA1692350	Gorilla_beringei_beringei-SAMEA1692351	Gorilla_gorilla_gorilla-SAMN01920493	0.00658873	1.53604	0.124529	0.00191756	1.58223e+06	190720	188223
Gorilla_beringei_beringei-SAMEA1692350	Gorilla_beringei_beringei-SAMEA1692351	Gorilla_gorilla_gorilla-SAMN01920494	0.00373977	0.719463	0.471856	0.0011512	1.57787e+06	191098	189674
Gorilla_beringei_beringei-SAMEA1692350	Gorilla_beringei_beringei-SAMEA1692351	Gorilla_gorilla_gorilla-SAMN01920495	1.51819e-05	0.00265334	0.997883	4.60331e-06	1.58907e+06	189373	189368
Gorilla_beringei_beringei-SAMEA1692350	Gorilla_beringei_beringei-SAMEA1692351	Gorilla_gorilla_gorilla-SAMN01920496	0.00374258	0.689222	0.490684	0.000973462	1.58925e+06	189178	187768
Gorilla_beringei_beringei-SAMEA1692351	Gorilla_beringei_beringei-SAMEA1692350	Gorilla_gorilla_gorilla-SAMN01920497	0.00152234	0.305538	0.759956	0.000432988	1.59176e+06	189635	189058
Gorilla_beringei_beringei-SAMEA1692350	Gorilla_beringei_beringei-SAMEA1692351	Gorilla_gorilla_gorilla-SAMN01920498	0.00108569	0.196837	0.843955	0.000317837	1.59213e+06	189600	189189
Gorilla_beringei_beringei-SAMEA1692351	Gorilla_beringei_beringei-SAMEA1692350	Gorilla_gorilla_gorilla-SAMN01920499	0.00102489	0.215065	0.829717	0.000310788	1.59114e+06	190215	189826
Gorilla_beringei_beringei-SAMEA1692350	Gorilla_beringei_beringei-SAMEA1692351	Gorilla_gorilla_gorilla-SAMN01920500	0.00427297	0.957946	0.33809	0.0013126	1.59533e+06	190903	189278
Gorilla_beringei_beringei-SAMEA1692350	Gorilla_beringei_beringei-SAMEA1692351	Gorilla_gorilla_gorilla-SAMN01920501	0.00467495	0.924407	0.355274	0.0014464	1.5903e+06	191562	189779
Gorilla_beringei_beringei-SAMEA1692350	Gorilla_beringei_beringei-SAMEA1692351	Gorilla_gorilla_gorilla-SAMN01920502	0.00287828	0.696043	0.486402	0.000861675	1.59444e+06	190417	189324
Gorilla_beringei_beringei-SAMEA1692350	Gorilla_beringei_beringei-SAMEA1692351	Gorilla_gorilla_gorilla-SAMN01920503	0.00466281	1.09354	0.274156	0.00125565	1.59481e+06	190442	188674
Gorilla_beringei_beringei-SAMEA1692353	Gorilla_beringei_beringei-SAMEA1692350	Gorilla_beringei_beringei-SAMEA1692352	0.00107338	0.0492221	0.960742	0.00193648	345456	303106	302456
Gorilla_beringei_beringei-SAMEA2697037	Gorilla_beringei_beringei-SAMEA1692352	Gorilla_beringei_beringei-SAMEA1692350	0.0350011	1.39752	0.162256	0.0544021	377692	292586	272797
Gorilla_beringei_beringei-SAMEA1692350	Gorilla_beringei_beringei-SAMEA1692352	Gorilla_beringei_beringei-SAMEA2697038	0.00482435	0.200938	0.840747	0.00821402	346843	321951	318860
Gorilla_beringei_beringei-SAMEA2697039	Gorilla_beringei_beringei-SAMEA1692350	Gorilla_beringei_beringei-SAMEA1692352	0.0215491	0.718761	0.472288	0.0365612	359227	300510	287832
Gorilla_beringei_beringei-SAMEA1692350	Gorilla_beringei_beringei-SAMEA1692352	Gorilla_beringei_bwindi-SAMEA3939556	0.021487	1.41758	0.156313	0.0199845	622749	306174	293293
Gorilla_beringei_beringei-SAMEA1692350	Gorilla_beringei_beringei-SAMEA1692352	Gorilla_beringei_bwindi-SAMEA3939557	0.0138305	0.806589	0.419903	0.01257	632758	303680	295394
Gorilla_beringei_beringei-SAMEA1692350	Gorilla_beringei_beringei-SAMEA1692352	Gorilla_beringei_bwindi-SAMEA3939558	0.0107905	0.654823	0.512582	0.0100312	625842	303280	296805
Gorilla_beringei_beringei-SAMEA1692350	Gorilla_beringei_beringei-SAMEA1692352	Gorilla_beringei_bwindi-SAMEA3939560	0.0166274	1.04984	0.293791	0.0145332	639699	304004	294060
Gorilla_beringei_beringei-SAMEA1692350	Gorilla_beringei_beringei-SAMEA1692352	Gorilla_beringei_bwindi-SAMEA3939561	0.0195913	1.32702	0.1845	0.0182883	640646	304946	293227
Gorilla_beringei_beringei-SAMEA1692350	Gorilla_beringei_beringei-SAMEA1692352	Gorilla_beringei_graueri-SAMEA1692354	0.00563195	0.386805	0.698901	0.00383823	781505	288082	284855
Gorilla_beringei_beringei-SAMEA1692352	Gorilla_beringei_beringei-SAMEA1692350	Gorilla_beringei_graueri-SAMEA1692355	0.00170378	0.136156	0.891698	0.00115965	785538	287056	286080
Gorilla_beringei_beringei-SAMEA1692352	Gorilla_beringei_beringei-SAMEA1692350	Gorilla_beringei_graueri-SAMEA2697041	0.0142182	0.953002	0.340589	0.00942619	783632	289904	281775
Gorilla_beringei_beringei-SAMEA1692350	Gorilla_beringei_beringei-SAMEA1692352	Gorilla_beringei_graueri-SAMEA2697042	0.0117925	0.961084	0.33651	0.00783592	772277	283333	276728
Gorilla_beringei_beringei-SAMEA1692350	Gorilla_beringei_beringei-SAMEA1692352	Gorilla_beringei_graueri-SAMEA3991715	0.00745606	0.487926	0.625602	0.0047482	787205	288581	284309
Gorilla_beringei_beringei-SAMEA1692352	Gorilla_beringei_beringei-SAMEA1692350	Gorilla_beringei_graueri-SAMN01920473	0.0160331	1.00659	0.314131	0.0111152	785190	291126	281938
Gorilla_beringei_beringei-SAMEA1692352	Gorilla_beringei_beringei-SAMEA1692350	Gorilla_beringei_graueri-SAMN01920474	0.00468066	0.366104	0.714287	0.00323484	804286	285666	283004
Gorilla_beringei_beringei-SAMEA1692352	Gorilla_beringei_beringei-SAMEA1692350	Gorilla_gorilla_diehli-SAMN01920476	0.00092137	0.169539	0.865373	0.000249799	1.56267e+06	191468	191115
Gorilla_beringei_beringei-SAMEA1692352	Gorilla_beringei_beringei-SAMEA1692350	Gorilla_gorilla_gorilla-SAMEA5204233	0.00468105	0.824815	0.409476	0.00140147	1.60199e+06	187906	186155
Gorilla_beringei_beringei-SAMEA1692352	Gorilla_beringei_beringei-SAMEA1692350	Gorilla_gorilla_gorilla-SAMEA5204234	0.00027697	0.0506629	0.959594	8.14276e-05	1.59999e+06	186895	186792
Gorilla_beringei_beringei-SAMEA1692352	Gorilla_beringei_beringei-SAMEA1692350	Gorilla_gorilla_gorilla-SAMEA5204235	0.000946445	0.181808	0.855734	0.000289791	1.60212e+06	187325	186970
Gorilla_beringei_beringei-SAMEA1692350	Gorilla_beringei_beringei-SAMEA1692352	Gorilla_gorilla_gorilla-SAMEA5204236	0.00273058	0.604421	0.545563	0.000829607	1.60333e+06	186962	185944
Gorilla_beringei_beringei-SAMEA1692352	Gorilla_beringei_beringei-SAMEA1692350	Gorilla_gorilla_gorilla-SAMEA5204237	0.00453359	0.873367	0.382463	0.00136684	1.60444e+06	187370	185679
Gorilla_beringei_beringei-SAMEA1692352	Gorilla_beringei_beringei-SAMEA1692350	Gorilla_gorilla_gorilla-SAMEA5204238	0.0010754	0.182233	0.8554	0.000327609	1.60277e+06	187458	187055
Gorilla_beringei_beringei-SAMEA1692350	Gorilla_beringei_beringei-SAMEA1692352	Gorilla_gorilla_gorilla-SAMN01920477	0.00690477	1.02952	0.303234	0.0021355	1.60362e+06	187935	185358
Gorilla_beringei_beringei-SAMEA1692350	Gorilla_beringei_beringei-SAMEA1692352	Gorilla_gorilla_gorilla-SAMN01920478	0.00266617	0.442393	0.658205	0.000820786	1.60319e+06	187471	186474
Gorilla_beringei_beringei-SAMEA1692350	Gorilla_beringei_beringei-SAMEA1692352	Gorilla_gorilla_gorilla-SAMN01920479	0.00259983	0.439448	0.660337	0.000786034	1.60421e+06	187518	186545
Gorilla_beringei_beringei-SAMEA1692350	Gorilla_beringei_beringei-SAMEA1692352	Gorilla_gorilla_gorilla-SAMN01920480	0.000463522	0.0752454	0.940019	0.000141039	1.60487e+06	187241	187067
Gorilla_beringei_beringei-SAMEA1692350	Gorilla_beringei_beringei-SAMEA1692352	Gorilla_gorilla_gorilla-SAMN01920481	0.00156149	0.289883	0.771905	0.000494325	1.60118e+06	187133	186549
Gorilla_beringei_beringei-SAMEA1692352	Gorilla_beringei_beringei-SAMEA1692350	Gorilla_gorilla_gorilla-SAMN01920482	0.00481139	0.846365	0.397349	0.00143396	1.59867e+06	187512	185716
Gorilla_beringei_beringei-SAMEA1692350	Gorilla_beringei_beringei-SAMEA1692352	Gorilla_gorilla_gorilla-SAMN01920483	0.00243181	0.559282	0.575969	0.000784111	1.59249e+06	189156	188238
Gorilla_beringei_beringei-SAMEA1692350	Gorilla_beringei_beringei-SAMEA1692352	Gorilla_gorilla_gorilla-SAMN01920484	0.000288474	0.0502599	0.959915	8.66322e-05	1.6038e+06	186812	186704
Gorilla_beringei_beringei-SAMEA1692350	Gorilla_beringei_beringei-SAMEA1692352	Gorilla_gorilla_gorilla-SAMN01920485	0.00645408	1.05753	0.290269	0.00184556	1.60577e+06	186895	184498
Gorilla_beringei_beringei-SAMEA1692352	Gorilla_beringei_beringei-SAMEA1692350	Gorilla_gorilla_gorilla-SAMN01920486	1.34191e-05	0.00198598	0.998415	4.06787e-06	1.60021e+06	186305	186300
Gorilla_beringei_beringei-SAMEA1692350	Gorilla_beringei_beringei-SAMEA1692352	Gorilla_gorilla_gorilla-SAMN01920487	0.00518771	0.816254	0.414355	0.00154793	1.59818e+06	186933	185004
Gorilla_beringei_beringei-SAMEA1692350	Gorilla_beringei_beringei-SAMEA1692352	Gorilla_gorilla_gorilla-SAMN01920488	0.00361246	0.491727	0.622912	0.00106453	1.5934e+06	186347	185006
Gorilla_beringei_beringei-SAMEA1692352	Gorilla_beringei_beringei-SAMEA1692350	Gorilla_gorilla_gorilla-SAMN01920489	0.000895545	0.144935	0.884762	0.000264734	1.59315e+06	186925	186590
Gorilla_beringei_beringei-SAMEA1692352	Gorilla_beringei_beringei-SAMEA1692350	Gorilla_gorilla_gorilla-SAMN01920490	0.000967307	0.154092	0.877537	0.000286577	1.58364e+06	185358	185000
Gorilla_beringei_beringei-SAMEA1692350	Gorilla_beringei_beringei-SAMEA1692352	Gorilla_gorilla_gorilla-SAMN01920491	0.00518874	0.712523	0.476141	0.00150578	1.5975e+06	186702	184775
Gorilla_beringei_beringei-SAMEA1692352	Gorilla_beringei_beringei-SAMEA1692350	Gorilla_gorilla_gorilla-SAMN01920492	0.00520388	0.814453	0.415385	0.00153765	1.59066e+06	187611	185668
Gorilla_beringei_beringei-SAMEA1692350	Gorilla_beringei_beringei-SAMEA1692352	Gorilla_gorilla_gorilla-SAMN01920493	0.00261707	0.504251	0.614085	0.00074767	1.59251e+06	186525	185551
Gorilla_beringei_beringei-SAMEA1692352	Gorilla_beringei_beringei-SAMEA1692350	Gorilla_gorilla_gorilla-SAMN01920494	0.000295547	0.0490867	0.96085	8.93058e-05	1.5882e+06	186997	186886
Gorilla_beringei_beringei-SAMEA1692352	Gorilla_beringei_beringei-SAMEA1692350	Gorilla_gorilla_gorilla-SAMN01920495	0.00116283	0.192217	0.847572	0.000345647	1.59871e+06	185970	185538
Gorilla_beringei_beringei-SAMEA1692350	Gorilla_beringei_beringei-SAMEA1692352	Gorilla_gorilla_gorilla-SAMN01920496	0.000587562	0.0914239	0.927156	0.000150218	1.59964e+06	185408	185191
Gorilla_beringei_beringei-SAMEA1692350	Gorilla_beringei_beringei-SAMEA1692352	Gorilla_gorilla_gorilla-SAMN01920497	0.00434766	0.777046	0.437132	0.00121513	1.60045e+06	186828	185211
Gorilla_beringei_beringei-SAMEA1692350	Gorilla_beringei_beringei-SAMEA1692352	Gorilla_gorilla_gorilla-SAMN01920498	0.00559182	0.901876	0.367123	0.00160832	1.60111e+06	187161	185079
Gorilla_beringei_beringei-SAMEA1692352	Gorilla_beringei_beringei-SAMEA1692350	Gorilla_gorilla_gorilla-SAMN01920499	0.00198834	0.375657	0.707172	0.000591359	1.60088e+06	186833	186091
Gorilla_beringei_beringei-SAMEA1692350	Gorilla_beringei_beringei-SAMEA1692352	Gorilla_gorilla_gorilla-SAMN01920500	0.00469646	0.871784	0.383326	0.00141653	1.60498e+06	187560	185806
Gorilla_beringei_beringei-SAMEA1692350	Gorilla_beringei_beringei-SAMEA1692352	Gorilla_gorilla_gorilla-SAMN01920501	0.0030821	0.510847	0.609459	0.000936877	1.60045e+06	187950	186794
Gorilla_beringei_beringei-SAMEA1692352	Gorilla_beringei_beringei-SAMEA1692350	Gorilla_gorilla_gorilla-SAMN01920502	0.00218563	0.409934	0.681855	0.000641751	1.60509e+06	186796	185981
Gorilla_beringei_beringei-SAMEA1692350	Gorilla_beringei_beringei-SAMEA1692352	Gorilla_gorilla_gorilla-SAMN01920503	0.00671005	0.881438	0.378081	0.00177894	1.60471e+06	187913	185408
Gorilla_beringei_beringei-SAMEA1692350	Gorilla_beringei_beringei-SAMEA1692353	Gorilla_beringei_beringei-SAMEA2697037	0.00543205	0.192246	0.847549	0.00952418	363094	304154	300867
Gorilla_beringei_beringei-SAMEA1692350	Gorilla_beringei_beringei-SAMEA1692353	Gorilla_beringei_beringei-SAMEA2697038	0.0287639	1.086	0.27748	0.0461246	363219	310411	293053
Gorilla_beringei_beringei-SAMEA1692350	Gorilla_beringei_beringei-SAMEA2697039	Gorilla_beringei_beringei-SAMEA1692353	0.00329507	0.0688975	0.945071	0.00705863	312503	297900	295943
Gorilla_beringei_beringei-SAMEA1692353	Gorilla_beringei_beringei-SAMEA1692350	Gorilla_beringei_bwindi-SAMEA3939556	0.000327146	0.0203264	0.983783	0.000285395	653127	281312	281128
Gorilla_beringei_beringei-SAMEA1692353	Gorilla_beringei_beringei-SAMEA1692350	Gorilla_beringei_bwindi-SAMEA3939557	0.000310838	0.0176386	0.985927	0.00026428	660149	280377	280203
Gorilla_beringei_beringei-SAMEA1692353	Gorilla_beringei_beringei-SAMEA1692350	Gorilla_beringei_bwindi-SAMEA3939558	0.00420133	0.225885	0.821291	0.003656	654586	283119	280750
Gorilla_beringei_beringei-SAMEA1692350	Gorilla_beringei_beringei-SAMEA1692353	Gorilla_beringei_bwindi-SAMEA3939560	0.0159314	1.04765	0.294799	0.0130634	664016	284999	276061
Gorilla_beringei_beringei-SAMEA1692350	Gorilla_beringei_beringei-SAMEA1692353	Gorilla_beringei_bwindi-SAMEA3939561	0.0101133	0.554416	0.579294	0.00883392	666968	282734	277072
Gorilla_beringei_beringei-SAMEA1692350	Gorilla_beringei_beringei-SAMEA1692353	Gorilla_beringei_graueri-SAMEA1692354	0.00433711	0.25225	0.800848	0.00277131	806464	269777	267447
Gorilla_beringei_beringei-SAMEA1692350	Gorilla_beringei_beringei-SAMEA1692353	Gorilla_beringei_graueri-SAMEA1692355	0.0272383	1.71603	0.0861565	0.0174229	802584	276347	261692
Gorilla_beringei_beringei-SAMEA1692350	Gorilla_beringei_beringei-SAMEA1692353	Gorilla_beringei_graueri-SAMEA2697041	2.37585e-05	0.00136184	0.998913	1.49255e-05	804353	268332	268319
Gorilla_beringei_beringei-SAMEA1692350	Gorilla_beringei_beringei-SAMEA1692353	Gorilla_beringei_graueri-SAMEA2697042	0.0160792	0.879837	0.378948	0.0100446	796112	267515	259049
Gorilla_beringei_beringei-SAMEA1692350	Gorilla_beringei_beringei-SAMEA1692353	Gorilla_beringei_graueri-SAMEA3991715	0.00966931	0.591573	0.554137	0.00577319	811239	271179	265985
Gorilla_beringei_beringei-SAMEA1692350	Gorilla_beringei_beringei-SAMEA1692353	Gorilla_beringei_graueri-SAMN01920473	0.00551674	0.283936	0.77646	0.0036304	803961	270461	267493
Gorilla_beringei_beringei-SAMEA1692350	Gorilla_beringei_beringei-SAMEA1692353	Gorilla_beringei_graueri-SAMN01920474	0.00880226	0.563826	0.572873	0.00571809	825079	268768	264078
Gorilla_beringei_beringei-SAMEA1692350	Gorilla_beringei_beringei-SAMEA1692353	Gorilla_gorilla_diehli-SAMN01920476	0.00900276	1.98977	0.0466159	0.00228477	1.59092e+06	180626	177403
Gorilla_beringei_beringei-SAMEA1692350	Gorilla_beringei_beringei-SAMEA1692353	Gorilla_gorilla_gorilla-SAMEA5204233	0.00338144	0.76103	0.446639	0.000948012	1.63079e+06	175480	174297
Gorilla_beringei_beringei-SAMEA1692350	Gorilla_beringei_beringei-SAMEA1692353	Gorilla_gorilla_gorilla-SAMEA5204234	0.00715204	1.43082	0.152482	0.00196469	1.62879e+06	175814	173317
Gorilla_beringei_beringei-SAMEA1692350	Gorilla_beringei_beringei-SAMEA1692353	Gorilla_gorilla_gorilla-SAMEA5204235	0.00676464	1.54953	0.121255	0.00193447	1.63073e+06	175914	173550
Gorilla_beringei_beringei-SAMEA1692350	Gorilla_beringei_beringei-SAMEA1692353	Gorilla_gorilla_gorilla-SAMEA5204236	0.0106141	2.18437	0.0289347	0.00301563	1.63229e+06	176206	172505
Gorilla_beringei_beringei-SAMEA1692350	Gorilla_beringei_beringei-SAMEA1692353	Gorilla_gorilla_gorilla-SAMEA5204237	0.0123118	2.91725	0.00353128	0.00347212	1.63154e+06	176378	172088
Gorilla_beringei_beringei-SAMEA1692350	Gorilla_beringei_beringei-SAMEA1692353	Gorilla_gorilla_gorilla-SAMEA5204238	0.0151326	2.57428	0.0100448	0.0043049	1.6298e+06	177450	172160
Gorilla_beringei_beringei-SAMEA1692350	Gorilla_beringei_beringei-SAMEA1692353	Gorilla_gorilla_gorilla-SAMN01920477	0.0164052	2.88394	0.00392739	0.00474875	1.63247e+06	177552	171820
Gorilla_beringei_beringei-SAMEA1692350	Gorilla_beringei_beringei-SAMEA1692353	Gorilla_gorilla_gorilla-SAMN01920478	0.013965	2.84372	0.00445901	0.00401947	1.63145e+06	177244	172362
Gorilla_beringei_beringei-SAMEA1692350	Gorilla_beringei_beringei-SAMEA1692353	Gorilla_gorilla_gorilla-SAMN01920479	0.0114921	2.23199	0.0256154	0.00324616	1.63278e+06	176747	172731
Gorilla_beringei_beringei-SAMEA1692350	Gorilla_beringei_beringei-SAMEA1692353	Gorilla_gorilla_gorilla-SAMN01920480	0.00961098	1.50786	0.131591	0.00273385	1.63347e+06	176638	173275
Gorilla_beringei_beringei-SAMEA1692350	Gorilla_beringei_beringei-SAMEA1692353	Gorilla_gorilla_gorilla-SAMN01920481	0.0100591	2.2414	0.0249999	0.00297687	1.62992e+06	176412	172898
Gorilla_beringei_beringei-SAMEA1692350	Gorilla_beringei_beringei-SAMEA1692353	Gorilla_gorilla_gorilla-SAMN01920482	0.00360741	0.814095	0.415591	0.00100663	1.6274e+06	175097	173838
Gorilla_beringei_beringei-SAMEA1692350	Gorilla_beringei_beringei-SAMEA1692353	Gorilla_gorilla_gorilla-SAMN01920483	0.010265	2.22923	0.0257988	0.00309552	1.62134e+06	178286	174662
Gorilla_beringei_beringei-SAMEA1692350	Gorilla_beringei_beringei-SAMEA1692353	Gorilla_gorilla_gorilla-SAMN01920484	0.00942243	1.94481	0.0517976	0.00264309	1.63224e+06	176081	172794
Gorilla_beringei_beringei-SAMEA1692350	Gorilla_beringei_beringei-SAMEA1692353	Gorilla_gorilla_gorilla-SAMN01920485	0.0129976	2.13449	0.0328025	0.0034788	1.63523e+06	176070	171552
Gorilla_beringei_beringei-SAMEA1692350	Gorilla_beringei_beringei-SAMEA1692353	Gorilla_gorilla_gorilla-SAMN01920486	0.0129625	2.19754	0.0279821	0.0036725	1.62819e+06	176374	171860
Gorilla_beringei_beringei-SAMEA1692350	Gorilla_beringei_beringei-SAMEA1692353	Gorilla_gorilla_gorilla-SAMN01920487	0.0113351	2.28898	0.0220803	0.00316769	1.62779e+06	176145	172197
Gorilla_beringei_beringei-SAMEA1692350	Gorilla_beringei_beringei-SAMEA1692353	Gorilla_gorilla_gorilla-SAMN01920488	0.0104081	2.21281	0.0269108	0.00287091	1.62279e+06	175604	171986
Gorilla_beringei_beringei-SAMEA1692350	Gorilla_beringei_beringei-SAMEA1692353	Gorilla_gorilla_gorilla-SAMN01920489	0.00642248	1.20218	0.229295	0.00177804	1.62238e+06	175978	173732
Gorilla_beringei_beringei-SAMEA1692350	Gorilla_beringei_beringei-SAMEA1692353	Gorilla_gorilla_gorilla-SAMN01920490	0.00590789	1.31069	0.189964	0.00164294	1.61293e+06	174799	172745
Gorilla_beringei_beringei-SAMEA1692350	Gorilla_beringei_beringei-SAMEA1692353	Gorilla_gorilla_gorilla-SAMN01920491	0.0126092	2.55199	0.0107111	0.00342364	1.62654e+06	175974	171591
Gorilla_beringei_beringei-SAMEA1692350	Gorilla_beringei_beringei-SAMEA1692353	Gorilla_gorilla_gorilla-SAMN01920492	0.0054978	0.991556	0.321414	0.00152178	1.61909e+06	175530	173610
Gorilla_beringei_beringei-SAMEA1692350	Gorilla_beringei_beringei-SAMEA1692353	Gorilla_gorilla_gorilla-SAMN01920493	0.00932575	1.60842	0.107742	0.00249355	1.62186e+06	175738	172491
Gorilla_beringei_beringei-SAMEA1692350	Gorilla_beringei_beringei-SAMEA1692353	Gorilla_gorilla_gorilla-SAMN01920494	0.00859348	1.39242	0.163795	0.00243148	1.61715e+06	176535	173527
Gorilla_beringei_beringei-SAMEA1692350	Gorilla_beringei_beringei-SAMEA1692353	Gorilla_gorilla_gorilla-SAMN01920495	0.010667	1.87421	0.0609008	0.00296892	1.62714e+06	175720	172010
Gorilla_beringei_beringei-SAMEA1692350	Gorilla_beringei_beringei-SAMEA1692353	Gorilla_gorilla_gorilla-SAMN01920496	0.0101241	1.65785	0.097347	0.00242285	1.62855e+06	175203	171691
Gorilla_beringei_beringei-SAMEA1692350	Gorilla_beringei_beringei-SAMEA1692353	Gorilla_gorilla_gorilla-SAMN01920497	0.0109634	2.57757	0.00994991	0.00286557	1.62972e+06	175872	172058
Gorilla_beringei_beringei-SAMEA1692350	Gorilla_beringei_beringei-SAMEA1692353	Gorilla_gorilla_gorilla-SAMN01920498	0.010987	1.93578	0.0528944	0.00295749	1.63073e+06	176097	172269
Gorilla_beringei_beringei-SAMEA1692350	Gorilla_beringei_beringei-SAMEA1692353	Gorilla_gorilla_gorilla-SAMN01920499	0.0100589	1.67393	0.0941448	0.00280588	1.62943e+06	176529	173013
Gorilla_beringei_beringei-SAMEA1692350	Gorilla_beringei_beringei-SAMEA1692353	Gorilla_gorilla_gorilla-SAMN01920500	0.0121147	2.38686	0.0169928	0.00341726	1.63404e+06	176696	172466
Gorilla_beringei_beringei-SAMEA1692350	Gorilla_beringei_beringei-SAMEA1692353	Gorilla_gorilla_gorilla-SAMN01920501	0.0105002	2.0411	0.041241	0.00298195	1.62927e+06	176895	173218
Gorilla_beringei_beringei-SAMEA1692350	Gorilla_beringei_beringei-SAMEA1692353	Gorilla_gorilla_gorilla-SAMN01920502	0.00684711	1.50515	0.132286	0.00188455	1.63411e+06	175795	173404
Gorilla_beringei_beringei-SAMEA1692350	Gorilla_beringei_beringei-SAMEA1692353	Gorilla_gorilla_gorilla-SAMN01920503	0.015954	3.22882	0.00124301	0.00394732	1.6331e+06	176975	171417
Gorilla_beringei_beringei-SAMEA2697038	Gorilla_beringei_beringei-SAMEA2697037	Gorilla_beringei_beringei-SAMEA1692350	0.0118861	0.532137	0.594631	0.0218837	323375	345296	337184
Gorilla_beringei_beringei-SAMEA1692350	Gorilla_beringei_beringei-SAMEA2697039	Gorilla_beringei_beringei-SAMEA2697037	0.00627878	0.261156	0.793973	0.0107121	370311	295351	291666
Gorilla_beringei_beringei-SAMEA1692350	Gorilla_beringei_beringei-SAMEA2697037	Gorilla_beringei_bwindi-SAMEA3939556	0.0200149	1.54646	0.121993	0.0191233	611240	314020	301697
Gorilla_beringei_beringei-SAMEA1692350	Gorilla_beringei_beringei-SAMEA2697037	Gorilla_beringei_bwindi-SAMEA3939557	0.0178606	1.17502	0.239985	0.0166715	619513	313049	302063
Gorilla_beringei_beringei-SAMEA1692350	Gorilla_beringei_beringei-SAMEA2697037	Gorilla_beringei_bwindi-SAMEA3939558	0.0173276	1.2844	0.199001	0.0165591	612279	313753	303065
Gorilla_beringei_beringei-SAMEA1692350	Gorilla_beringei_beringei-SAMEA2697037	Gorilla_beringei_bwindi-SAMEA3939560	0.0098532	0.636082	0.524723	0.00885515	630014	310416	304359
Gorilla_beringei_beringei-SAMEA1692350	Gorilla_beringei_beringei-SAMEA2697037	Gorilla_beringei_bwindi-SAMEA3939561	0.0136406	0.93651	0.34901	0.0130701	630427	311147	302772
Gorilla_beringei_beringei-SAMEA2697037	Gorilla_beringei_beringei-SAMEA1692350	Gorilla_beringei_graueri-SAMEA1692354	0.00176234	0.110049	0.91237	0.0012356	772424	295582	294542
Gorilla_beringei_beringei-SAMEA1692350	Gorilla_beringei_beringei-SAMEA2697037	Gorilla_beringei_graueri-SAMEA1692355	0.00159236	0.103878	0.917266	0.00111941	773829	296102	295160
Gorilla_beringei_beringei-SAMEA2697037	Gorilla_beringei_beringei-SAMEA1692350	Gorilla_beringei_graueri-SAMEA2697041	0.00905662	0.58669	0.557412	0.00620238	770902	296953	291622
Gorilla_beringei_beringei-SAMEA1692350	Gorilla_beringei_beringei-SAMEA2697037	Gorilla_beringei_graueri-SAMEA2697042	0.0124356	0.863879	0.387654	0.00852558	761698	292491	285306
Gorilla_beringei_beringei-SAMEA1692350	Gorilla_beringei_beringei-SAMEA2697037	Gorilla_beringei_graueri-SAMEA3991715	0.0043031	0.281716	0.778162	0.00281807	776354	295822	293288
Gorilla_beringei_beringei-SAMEA2697037	Gorilla_beringei_beringei-SAMEA1692350	Gorilla_beringei_graueri-SAMN01920473	0.0160102	0.95543	0.33936	0.0114276	774095	299817	290368
Gorilla_beringei_beringei-SAMEA1692350	Gorilla_beringei_beringei-SAMEA2697037	Gorilla_beringei_graueri-SAMN01920474	0.00310952	0.221428	0.824759	0.0022226	791035	294003	292180
Gorilla_beringei_beringei-SAMEA2697037	Gorilla_beringei_beringei-SAMEA1692350	Gorilla_gorilla_diehli-SAMN01920476	0.000572008	0.122301	0.90266	0.00015948	1.54837e+06	196788	196563
Gorilla_beringei_beringei-SAMEA2697037	Gorilla_beringei_beringei-SAMEA1692350	Gorilla_gorilla_gorilla-SAMEA5204233	0.00600407	1.23789	0.215758	0.00184794	1.58771e+06	193504	191194
Gorilla_beringei_beringei-SAMEA2697037	Gorilla_beringei_beringei-SAMEA1692350	Gorilla_gorilla_gorilla-SAMEA5204234	0.00302229	0.511558	0.60896	0.000913538	1.58599e+06	192819	191657
Gorilla_beringei_beringei-SAMEA2697037	Gorilla_beringei_beringei-SAMEA1692350	Gorilla_gorilla_gorilla-SAMEA5204235	0.00701956	1.43166	0.152242	0.00220628	1.58871e+06	193813	191111
Gorilla_beringei_beringei-SAMEA2697037	Gorilla_beringei_beringei-SAMEA1692350	Gorilla_gorilla_gorilla-SAMEA5204236	0.00124342	0.240357	0.810053	0.000388525	1.58953e+06	192049	191572
Gorilla_beringei_beringei-SAMEA2697037	Gorilla_beringei_beringei-SAMEA1692350	Gorilla_gorilla_gorilla-SAMEA5204237	0.00367177	0.832367	0.405202	0.00113906	1.58974e+06	192574	191165
Gorilla_beringei_beringei-SAMEA2697037	Gorilla_beringei_beringei-SAMEA1692350	Gorilla_gorilla_gorilla-SAMEA5204238	0.00260215	0.446047	0.655564	0.000814287	1.58832e+06	192938	191936
Gorilla_beringei_beringei-SAMEA1692350	Gorilla_beringei_beringei-SAMEA2697037	Gorilla_gorilla_gorilla-SAMN01920477	0.00473369	0.808013	0.419083	0.00150702	1.58956e+06	193016	191198
Gorilla_beringei_beringei-SAMEA1692350	Gorilla_beringei_beringei-SAMEA2697037	Gorilla_gorilla_gorilla-SAMN01920478	0.000527441	0.0967072	0.922959	0.00016692	1.58896e+06	192303	192100
Gorilla_beringei_beringei-SAMEA2697037	Gorilla_beringei_beringei-SAMEA1692350	Gorilla_gorilla_gorilla-SAMN01920479	0.00154172	0.353197	0.723941	0.000479096	1.59037e+06	192614	192022
Gorilla_beringei_beringei-SAMEA2697037	Gorilla_beringei_beringei-SAMEA1692350	Gorilla_gorilla_gorilla-SAMN01920480	0.00437934	0.633048	0.526702	0.00136735	1.59108e+06	193137	191453
Gorilla_beringei_beringei-SAMEA2697037	Gorilla_beringei_beringei-SAMEA1692350	Gorilla_gorilla_gorilla-SAMN01920481	4.54656e-06	0.000884779	0.999294	1.48268e-06	1.58722e+06	192454	192452
Gorilla_beringei_beringei-SAMEA2697037	Gorilla_beringei_beringei-SAMEA1692350	Gorilla_gorilla_gorilla-SAMN01920482	0.00611655	1.26301	0.206587	0.00187361	1.58451e+06	193051	190703
Gorilla_beringei_beringei-SAMEA2697037	Gorilla_beringei_beringei-SAMEA1692350	Gorilla_gorilla_gorilla-SAMN01920483	0.000970472	0.208343	0.834961	0.000321822	1.57874e+06	194295	193918
Gorilla_beringei_beringei-SAMEA2697037	Gorilla_beringei_beringei-SAMEA1692350	Gorilla_gorilla_gorilla-SAMN01920484	0.00276109	0.675434	0.4994	0.000851412	1.58964e+06	192438	191378
Gorilla_beringei_beringei-SAMEA1692350	Gorilla_beringei_beringei-SAMEA2697037	Gorilla_gorilla_gorilla-SAMN01920485	0.0036577	0.603378	0.546257	0.00107486	1.59167e+06	191528	190132
Gorilla_beringei_beringei-SAMEA2697037	Gorilla_beringei_beringei-SAMEA1692350	Gorilla_gorilla_gorilla-SAMN01920486	0.00140708	0.250836	0.801941	0.000438991	1.58625e+06	192067	191528
Gorilla_beringei_beringei-SAMEA1692350	Gorilla_beringei_beringei-SAMEA2697037	Gorilla_gorilla_gorilla-SAMN01920487	0.00248393	0.390408	0.696235	0.000763437	1.58455e+06	192007	191056
Gorilla_beringei_beringei-SAMEA1692350	Gorilla_beringei_beringei-SAMEA2697037	Gorilla_gorilla_gorilla-SAMN01920488	0.00410399	0.695016	0.487045	0.00124701	1.57956e+06	192215	190644
Gorilla_beringei_beringei-SAMEA2697037	Gorilla_beringei_beringei-SAMEA1692350	Gorilla_gorilla_gorilla-SAMN01920489	0.00331856	0.576399	0.564346	0.00101021	1.57954e+06	193079	191802
Gorilla_beringei_beringei-SAMEA2697037	Gorilla_beringei_beringei-SAMEA1692350	Gorilla_gorilla_gorilla-SAMN01920490	0.00532859	0.931789	0.351446	0.00162426	1.57015e+06	191780	189747
Gorilla_beringei_beringei-SAMEA1692350	Gorilla_beringei_beringei-SAMEA2697037	Gorilla_gorilla_gorilla-SAMN01920491	0.00188447	0.298384	0.76541	0.000562094	1.58339e+06	191262	190542
Gorilla_beringei_beringei-SAMEA2697037	Gorilla_beringei_beringei-SAMEA1692350	Gorilla_gorilla_gorilla-SAMN01920492	0.000788044	0.15101	0.879968	0.000239777	1.5756e+06	192082	191780
Gorilla_beringei_beringei-SAMEA1692350	Gorilla_beringei_beringei-SAMEA2697037	Gorilla_gorilla_gorilla-SAMN01920493	0.00230152	0.528281	0.597304	0.000676542	1.57841e+06	191835	190954
Gorilla_beringei_beringei-SAMEA2697037	Gorilla_beringei_beringei-SAMEA1692350	Gorilla_gorilla_gorilla-SAMN01920494	0.00366684	0.82849	0.407393	0.00113947	1.57483e+06	193140	191728
Gorilla_beringei_beringei-SAMEA2697037	Gorilla_beringei_beringei-SAMEA1692350	Gorilla_gorilla_gorilla-SAMN01920495	0.00336852	0.611813	0.540662	0.00103071	1.58509e+06	191975	190686
Gorilla_beringei_beringei-SAMEA2697037	Gorilla_beringei_beringei-SAMEA1692350	Gorilla_gorilla_gorilla-SAMN01920496	0.00140873	0.201246	0.840506	0.000370717	1.58598e+06	191043	190505
Gorilla_beringei_beringei-SAMEA2697037	Gorilla_beringei_beringei-SAMEA1692350	Gorilla_gorilla_gorilla-SAMN01920497	0.000149444	0.0319854	0.974484	4.30082e-05	1.58699e+06	191572	191514
Gorilla_beringei_beringei-SAMEA1692350	Gorilla_beringei_beringei-SAMEA2697037	Gorilla_gorilla_gorilla-SAMN01920498	0.00409226	0.772103	0.440053	0.00121221	1.58707e+06	192457	190888
Gorilla_beringei_beringei-SAMEA2697037	Gorilla_beringei_beringei-SAMEA1692350	Gorilla_gorilla_gorilla-SAMN01920499	0.00710249	1.26465	0.205996	0.00216999	1.58736e+06	193197	190472
Gorilla_beringei_beringei-SAMEA2697037	Gorilla_beringei_beringei-SAMEA1692350	Gorilla_gorilla_gorilla-SAMN01920500	0.0011856	0.211698	0.832342	0.000367445	1.59143e+06	192113	191658
Gorilla_beringei_beringei-SAMEA2697037	Gorilla_beringei_beringei-SAMEA1692350	Gorilla_gorilla_gorilla-SAMN01920501	0.000919775	0.212762	0.831512	0.000287499	1.58665e+06	192887	192533
Gorilla_beringei_beringei-SAMEA1692350	Gorilla_beringei_beringei-SAMEA2697037	Gorilla_gorilla_gorilla-SAMN01920502	0.00125688	0.250329	0.802333	0.00038012	1.58999e+06	192086	191603
Gorilla_beringei_beringei-SAMEA1692350	Gorilla_beringei_beringei-SAMEA2697037	Gorilla_gorilla_gorilla-SAMN01920503	0.00173398	0.268074	0.788643	0.000472986	1.5911e+06	192377	191711
Gorilla_beringei_beringei-SAMEA1692350	Gorilla_beringei_beringei-SAMEA2697039	Gorilla_beringei_beringei-SAMEA2697038	0.0143212	0.464347	0.642399	0.0223532	375068	297021	288634
Gorilla_beringei_beringei-SAMEA2697038	Gorilla_beringei_beringei-SAMEA1692350	Gorilla_beringei_bwindi-SAMEA3939556	0.00507633	0.225376	0.821687	0.00489541	613609	312977	309815
Gorilla_beringei_beringei-SAMEA2697038	Gorilla_beringei_beringei-SAMEA1692350	Gorilla_beringei_bwindi-SAMEA3939557	0.0170085	0.721071	0.470866	0.0157881	623755	315137	304596
Gorilla_beringei_beringei-SAMEA1692350	Gorilla_beringei_beringei-SAMEA2697038	Gorilla_beringei_bwindi-SAMEA3939558	0.00209854	0.100212	0.920176	0.00203285	611332	312360	311051
Gorilla_beringei_beringei-SAMEA1692350	Gorilla_beringei_beringei-SAMEA2697038	Gorilla_beringei_bwindi-SAMEA3939560	0.00590279	0.41082	0.681205	0.0053727	625264	312258	308593
Gorilla_beringei_beringei-SAMEA1692350	Gorilla_beringei_beringei-SAMEA2697038	Gorilla_beringei_bwindi-SAMEA3939561	0.00649201	0.402721	0.687154	0.00629544	626454	311815	307793
Gorilla_beringei_beringei-SAMEA1692350	Gorilla_beringei_beringei-SAMEA2697038	Gorilla_beringei_graueri-SAMEA1692354	0.0153365	0.855551	0.392246	0.0109207	761060	302973	293820
Gorilla_beringei_beringei-SAMEA1692350	Gorilla_beringei_beringei-SAMEA2697038	Gorilla_beringei_graueri-SAMEA1692355	0.00933694	0.430328	0.666957	0.0066467	764797	301225	295652
Gorilla_beringei_beringei-SAMEA1692350	Gorilla_beringei_beringei-SAMEA2697038	Gorilla_beringei_graueri-SAMEA2697041	0.00267572	0.130966	0.895802	0.00187228	761537	298708	297113
Gorilla_beringei_beringei-SAMEA1692350	Gorilla_beringei_beringei-SAMEA2697038	Gorilla_beringei_graueri-SAMEA2697042	0.0237921	1.23855	0.215514	0.0165593	752531	299354	285441
Gorilla_beringei_beringei-SAMEA1692350	Gorilla_beringei_beringei-SAMEA2697038	Gorilla_beringei_graueri-SAMEA3991715	0.017468	0.946307	0.343992	0.0116164	766376	303404	292986
Gorilla_beringei_beringei-SAMEA1692350	Gorilla_beringei_beringei-SAMEA2697038	Gorilla_beringei_graueri-SAMN01920473	0.00554322	0.275612	0.782846	0.00405591	761164	299787	296482
Gorilla_beringei_beringei-SAMEA1692350	Gorilla_beringei_beringei-SAMEA2697038	Gorilla_beringei_graueri-SAMN01920474	0.0144408	0.853139	0.393582	0.0104475	780646	300022	291480
Gorilla_beringei_beringei-SAMEA1692350	Gorilla_beringei_beringei-SAMEA2697038	Gorilla_gorilla_diehli-SAMN01920476	0.00664442	1.41499	0.15707	0.00187446	1.53613e+06	199661	197025
Gorilla_beringei_beringei-SAMEA1692350	Gorilla_beringei_beringei-SAMEA2697038	Gorilla_gorilla_gorilla-SAMEA5204233	0.000461414	0.0901961	0.928131	0.000143729	1.57546e+06	193788	193609
Gorilla_beringei_beringei-SAMEA1692350	Gorilla_beringei_beringei-SAMEA2697038	Gorilla_gorilla_gorilla-SAMEA5204234	0.0049772	0.851713	0.394374	0.00151958	1.57327e+06	194369	192444
Gorilla_beringei_beringei-SAMEA1692350	Gorilla_beringei_beringei-SAMEA2697038	Gorilla_gorilla_gorilla-SAMEA5204235	0.0026686	0.608954	0.542555	0.000848577	1.5757e+06	194205	193171
Gorilla_beringei_beringei-SAMEA1692350	Gorilla_beringei_beringei-SAMEA2697038	Gorilla_gorilla_gorilla-SAMEA5204236	0.00288125	0.526356	0.598641	0.000910514	1.57786e+06	193876	192762
Gorilla_beringei_beringei-SAMEA1692350	Gorilla_beringei_beringei-SAMEA2697038	Gorilla_gorilla_gorilla-SAMEA5204237	0.00242171	0.440847	0.659324	0.000759665	1.57755e+06	193668	192732
Gorilla_beringei_beringei-SAMEA1692350	Gorilla_beringei_beringei-SAMEA2697038	Gorilla_gorilla_gorilla-SAMEA5204238	0.000659438	0.119255	0.905074	0.00020855	1.57667e+06	193853	193598
Gorilla_beringei_beringei-SAMEA1692350	Gorilla_beringei_beringei-SAMEA2697038	Gorilla_gorilla_gorilla-SAMN01920477	0.00637996	1.24689	0.212438	0.00205243	1.57834e+06	194770	192301
Gorilla_beringei_beringei-SAMEA1692350	Gorilla_beringei_beringei-SAMEA2697038	Gorilla_gorilla_gorilla-SAMN01920478	0.0038779	0.606352	0.544281	0.00123934	1.57729e+06	194250	192750
Gorilla_beringei_beringei-SAMEA1692350	Gorilla_beringei_beringei-SAMEA2697038	Gorilla_gorilla_gorilla-SAMN01920479	0.00423068	0.759902	0.447313	0.00132823	1.57827e+06	194434	192796
Gorilla_beringei_beringei-SAMEA1692350	Gorilla_beringei_beringei-SAMEA2697038	Gorilla_gorilla_gorilla-SAMN01920480	0.00237131	0.374479	0.708048	0.000749439	1.57887e+06	194234	193315
Gorilla_beringei_beringei-SAMEA1692350	Gorilla_beringei_beringei-SAMEA2697038	Gorilla_gorilla_gorilla-SAMN01920481	0.00104218	0.182753	0.854992	0.000342911	1.57581e+06	193786	193383
Gorilla_beringei_beringei-SAMEA1692350	Gorilla_beringei_beringei-SAMEA2697038	Gorilla_gorilla_gorilla-SAMN01920482	0.0005763	0.113135	0.909923	0.000178698	1.57218e+06	193370	193147
Gorilla_beringei_beringei-SAMEA1692350	Gorilla_beringei_beringei-SAMEA2697038	Gorilla_gorilla_gorilla-SAMN01920483	0.00322328	0.618028	0.536557	0.00108103	1.56709e+06	196278	195016
Gorilla_beringei_beringei-SAMEA1692350	Gorilla_beringei_beringei-SAMEA2697038	Gorilla_gorilla_gorilla-SAMN01920484	0.00246783	0.423733	0.671761	0.00076926	1.57761e+06	193714	192760
Gorilla_beringei_beringei-SAMEA1692350	Gorilla_beringei_beringei-SAMEA2697038	Gorilla_gorilla_gorilla-SAMN01920485	0.00536791	0.923586	0.355702	0.00159388	1.58028e+06	193262	191198
Gorilla_beringei_beringei-SAMEA1692350	Gorilla_beringei_beringei-SAMEA2697038	Gorilla_gorilla_gorilla-SAMN01920486	0.0053909	0.866002	0.386489	0.00169702	1.57358e+06	193888	191808
Gorilla_beringei_beringei-SAMEA1692350	Gorilla_beringei_beringei-SAMEA2697038	Gorilla_gorilla_gorilla-SAMN01920487	0.00884281	1.5484	0.121527	0.00274645	1.57239e+06	194674	191261
Gorilla_beringei_beringei-SAMEA1692350	Gorilla_beringei_beringei-SAMEA2697038	Gorilla_gorilla_gorilla-SAMN01920488	0.00865153	1.55224	0.120606	0.00265083	1.56721e+06	194102	190772
Gorilla_beringei_beringei-SAMEA2697038	Gorilla_beringei_beringei-SAMEA1692350	Gorilla_gorilla_gorilla-SAMN01920489	0.00172327	0.278901	0.780321	0.00052981	1.56811e+06	194006	193338
Gorilla_beringei_beringei-SAMEA2697038	Gorilla_beringei_beringei-SAMEA1692350	Gorilla_gorilla_gorilla-SAMN01920490	0.0015168	0.307814	0.758224	0.000467755	1.56017e+06	192556	191972
Gorilla_beringei_beringei-SAMEA1692350	Gorilla_beringei_beringei-SAMEA2697038	Gorilla_gorilla_gorilla-SAMN01920491	0.00540591	0.88102	0.378307	0.00163208	1.5731e+06	193701	191618
Gorilla_beringei_beringei-SAMEA2697038	Gorilla_beringei_beringei-SAMEA1692350	Gorilla_gorilla_gorilla-SAMN01920492	0.00144434	0.23767	0.812137	0.000444356	1.56488e+06	193794	193234
Gorilla_beringei_beringei-SAMEA1692350	Gorilla_beringei_beringei-SAMEA2697038	Gorilla_gorilla_gorilla-SAMN01920493	0.00432836	0.747218	0.454932	0.00128566	1.56698e+06	193633	191964
Gorilla_beringei_beringei-SAMEA1692350	Gorilla_beringei_beringei-SAMEA2697038	Gorilla_gorilla_gorilla-SAMN01920494	0.00505868	0.851059	0.394737	0.00159098	1.56214e+06	194930	192968
Gorilla_beringei_beringei-SAMEA1692350	Gorilla_beringei_beringei-SAMEA2697038	Gorilla_gorilla_gorilla-SAMN01920495	0.00191291	0.311121	0.755709	0.000591312	1.57276e+06	192876	192140
Gorilla_beringei_beringei-SAMEA1692350	Gorilla_beringei_beringei-SAMEA2697038	Gorilla_gorilla_gorilla-SAMN01920496	0.00784913	1.14347	0.252843	0.00208318	1.57268e+06	193262	190252
Gorilla_beringei_beringei-SAMEA1692350	Gorilla_beringei_beringei-SAMEA2697038	Gorilla_gorilla_gorilla-SAMN01920497	0.000619482	0.113448	0.909675	0.000179925	1.57567e+06	192821	192582
Gorilla_beringei_beringei-SAMEA1692350	Gorilla_beringei_beringei-SAMEA2697038	Gorilla_gorilla_gorilla-SAMN01920498	0.00536735	0.967495	0.333296	0.00160469	1.57577e+06	193891	191821
Gorilla_beringei_beringei-SAMEA1692350	Gorilla_beringei_beringei-SAMEA2697038	Gorilla_gorilla_gorilla-SAMN01920499	0.00186837	0.352861	0.724192	0.000578866	1.57494e+06	193846	193123
Gorilla_beringei_beringei-SAMEA1692350	Gorilla_beringei_beringei-SAMEA2697038	Gorilla_gorilla_gorilla-SAMN01920500	0.00389666	0.662189	0.50785	0.00122072	1.57948e+06	194027	192521
Gorilla_beringei_beringei-SAMEA1692350	Gorilla_beringei_beringei-SAMEA2697038	Gorilla_gorilla_gorilla-SAMN01920501	0.00385523	0.689396	0.490574	0.00121788	1.5748e+06	194835	193339
Gorilla_beringei_beringei-SAMEA1692350	Gorilla_beringei_beringei-SAMEA2697038	Gorilla_gorilla_gorilla-SAMN01920502	0.00340223	0.684413	0.493714	0.00103994	1.57867e+06	193950	192634
Gorilla_beringei_beringei-SAMEA1692350	Gorilla_beringei_beringei-SAMEA2697038	Gorilla_gorilla_gorilla-SAMN01920503	0.0113096	1.98759	0.0468567	0.00310755	1.57765e+06	195026	190664
Gorilla_beringei_beringei-SAMEA2697039	Gorilla_beringei_beringei-SAMEA1692350	Gorilla_beringei_bwindi-SAMEA3939556	0.0113864	0.755251	0.450098	0.00956376	663290	275764	269555
Gorilla_beringei_beringei-SAMEA2697039	Gorilla_beringei_beringei-SAMEA1692350	Gorilla_beringei_bwindi-SAMEA3939557	0.00113161	0.055211	0.95597	0.000935197	667771	272265	271649
Gorilla_beringei_beringei-SAMEA1692350	Gorilla_beringei_beringei-SAMEA2697039	Gorilla_beringei_bwindi-SAMEA3939558	0.0118402	0.639397	0.522564	0.0100441	657085	276372	269904
Gorilla_beringei_beringei-SAMEA1692350	Gorilla_beringei_beringei-SAMEA2697039	Gorilla_beringei_bwindi-SAMEA3939560	0.00318951	0.205367	0.837286	0.00254366	674960	273049	271313
Gorilla_beringei_beringei-SAMEA1692350	Gorilla_beringei_beringei-SAMEA2697039	Gorilla_beringei_bwindi-SAMEA3939561	0.00969395	0.552777	0.580416	0.00824702	674844	274597	269325
Gorilla_beringei_beringei-SAMEA2697039	Gorilla_beringei_beringei-SAMEA1692350	Gorilla_beringei_graueri-SAMEA1692354	0.0109732	0.713008	0.475841	0.00676796	817569	263218	257504
Gorilla_beringei_beringei-SAMEA2697039	Gorilla_beringei_beringei-SAMEA1692350	Gorilla_beringei_graueri-SAMEA1692355	0.0148467	0.849224	0.395757	0.00915052	820951	264790	257042
Gorilla_beringei_beringei-SAMEA2697039	Gorilla_beringei_beringei-SAMEA1692350	Gorilla_beringei_graueri-SAMEA2697041	0.0123175	0.661079	0.508561	0.00746822	814829	263425	257014
Gorilla_beringei_beringei-SAMEA2697039	Gorilla_beringei_beringei-SAMEA1692350	Gorilla_beringei_graueri-SAMEA2697042	0.00167982	0.0899462	0.92833	0.0010198	808216	255888	255030
Gorilla_beringei_beringei-SAMEA1692350	Gorilla_beringei_beringei-SAMEA2697039	Gorilla_beringei_graueri-SAMEA3991715	0.00106089	0.0574792	0.954163	0.000615427	820568	260552	260000
Gorilla_beringei_beringei-SAMEA2697039	Gorilla_beringei_beringei-SAMEA1692350	Gorilla_beringei_graueri-SAMN01920473	0.0258858	1.26412	0.206186	0.0163205	819839	268050	254523
Gorilla_beringei_beringei-SAMEA2697039	Gorilla_beringei_beringei-SAMEA1692350	Gorilla_beringei_graueri-SAMN01920474	0.014448	0.878637	0.379598	0.00905752	838824	262504	255026
Gorilla_beringei_beringei-SAMEA2697039	Gorilla_beringei_beringei-SAMEA1692350	Gorilla_gorilla_diehli-SAMN01920476	0.000499899	0.101018	0.919536	0.000123467	1.60073e+06	173872	173698
Gorilla_beringei_beringei-SAMEA2697039	Gorilla_beringei_beringei-SAMEA1692350	Gorilla_gorilla_gorilla-SAMEA5204233	0.00738286	1.53519	0.124736	0.0020068	1.6404e+06	170732	168229
Gorilla_beringei_beringei-SAMEA2697039	Gorilla_beringei_beringei-SAMEA1692350	Gorilla_gorilla_gorilla-SAMEA5204234	0.00348494	0.638534	0.523126	0.000928756	1.63834e+06	169674	168495
Gorilla_beringei_beringei-SAMEA2697039	Gorilla_beringei_beringei-SAMEA1692350	Gorilla_gorilla_gorilla-SAMEA5204235	0.00589158	1.10957	0.267186	0.00163413	1.64072e+06	170328	168333
Gorilla_beringei_beringei-SAMEA1692350	Gorilla_beringei_beringei-SAMEA2697039	Gorilla_gorilla_gorilla-SAMEA5204236	0.00309107	0.717155	0.473279	0.000854445	1.64167e+06	169720	168674
Gorilla_beringei_beringei-SAMEA1692350	Gorilla_beringei_beringei-SAMEA2697039	Gorilla_gorilla_gorilla-SAMEA5204237	0.00022102	0.0421401	0.966387	6.06507e-05	1.64175e+06	169140	169065
Gorilla_beringei_beringei-SAMEA2697039	Gorilla_beringei_beringei-SAMEA1692350	Gorilla_gorilla_gorilla-SAMEA5204238	5.16498e-05	0.0093867	0.992511	1.42758e-05	1.64028e+06	169419	169401
Gorilla_beringei_beringei-SAMEA1692350	Gorilla_beringei_beringei-SAMEA2697039	Gorilla_gorilla_gorilla-SAMN01920477	0.00510162	0.856667	0.391629	0.00143453	1.64231e+06	170124	168396
Gorilla_beringei_beringei-SAMEA1692350	Gorilla_beringei_beringei-SAMEA2697039	Gorilla_gorilla_gorilla-SAMN01920478	0.000806003	0.13643	0.891482	0.000225306	1.64154e+06	169491	169218
Gorilla_beringei_beringei-SAMEA1692350	Gorilla_beringei_beringei-SAMEA2697039	Gorilla_gorilla_gorilla-SAMN01920479	0.000164521	0.0331616	0.973546	4.51745e-05	1.64269e+06	169459	169403
Gorilla_beringei_beringei-SAMEA1692350	Gorilla_beringei_beringei-SAMEA2697039	Gorilla_gorilla_gorilla-SAMN01920480	0.00219047	0.375298	0.707439	0.000604905	1.64247e+06	169798	169056
Gorilla_beringei_beringei-SAMEA1692350	Gorilla_beringei_beringei-SAMEA2697039	Gorilla_gorilla_gorilla-SAMN01920481	0.00174119	0.340964	0.733131	0.000500882	1.63931e+06	169648	169058
Gorilla_beringei_beringei-SAMEA2697039	Gorilla_beringei_beringei-SAMEA1692350	Gorilla_gorilla_gorilla-SAMN01920482	0.00725545	1.51134	0.130702	0.00196269	1.63709e+06	170272	167819
Gorilla_beringei_beringei-SAMEA1692350	Gorilla_beringei_beringei-SAMEA2697039	Gorilla_gorilla_gorilla-SAMN01920483	0.00221021	0.539221	0.589734	0.000648243	1.63075e+06	171573	170816
Gorilla_beringei_beringei-SAMEA1692350	Gorilla_beringei_beringei-SAMEA2697039	Gorilla_gorilla_gorilla-SAMN01920484	0.00427467	1.04171	0.297544	0.00116523	1.64103e+06	169800	168354
Gorilla_beringei_beringei-SAMEA2697039	Gorilla_beringei_beringei-SAMEA1692350	Gorilla_gorilla_gorilla-SAMN01920485	0.000721215	0.155795	0.876195	0.000187344	1.64535e+06	168414	168171
Gorilla_beringei_beringei-SAMEA1692350	Gorilla_beringei_beringei-SAMEA2697039	Gorilla_gorilla_gorilla-SAMN01920486	0.0069759	1.29795	0.194304	0.00191863	1.637e+06	169774	167422
Gorilla_beringei_beringei-SAMEA2697039	Gorilla_beringei_beringei-SAMEA1692350	Gorilla_gorilla_gorilla-SAMN01920487	0.000524699	0.106768	0.914973	0.000142539	1.63785e+06	168995	168818
Gorilla_beringei_beringei-SAMEA1692350	Gorilla_beringei_beringei-SAMEA2697039	Gorilla_gorilla_gorilla-SAMN01920488	0.00393416	0.599751	0.548672	0.00105434	1.63188e+06	169091	167766
Gorilla_beringei_beringei-SAMEA1692350	Gorilla_beringei_beringei-SAMEA2697039	Gorilla_gorilla_gorilla-SAMN01920489	0.00205107	0.411667	0.680583	0.000550803	1.63072e+06	169527	168833
Gorilla_beringei_beringei-SAMEA2697039	Gorilla_beringei_beringei-SAMEA1692350	Gorilla_gorilla_gorilla-SAMN01920490	0.0047125	0.753056	0.451417	0.00127262	1.62326e+06	169362	167773
Gorilla_beringei_beringei-SAMEA1692350	Gorilla_beringei_beringei-SAMEA2697039	Gorilla_gorilla_gorilla-SAMN01920491	0.0017436	0.304358	0.760855	0.000460088	1.63668e+06	168767	168179
Gorilla_beringei_beringei-SAMEA2697039	Gorilla_beringei_beringei-SAMEA1692350	Gorilla_gorilla_gorilla-SAMN01920492	0.00290599	0.512918	0.608009	0.000782063	1.62865e+06	169927	168942
Gorilla_beringei_beringei-SAMEA1692350	Gorilla_beringei_beringei-SAMEA2697039	Gorilla_gorilla_gorilla-SAMN01920493	0.000171614	0.0301088	0.97598	4.46483e-05	1.6316e+06	169013	168955
Gorilla_beringei_beringei-SAMEA2697039	Gorilla_beringei_beringei-SAMEA1692350	Gorilla_gorilla_gorilla-SAMN01920494	0.00242339	0.31905	0.749688	0.000665029	1.62679e+06	169853	169032
Gorilla_beringei_beringei-SAMEA1692350	Gorilla_beringei_beringei-SAMEA2697039	Gorilla_gorilla_gorilla-SAMN01920495	0.00354253	0.596168	0.551063	0.000956491	1.63608e+06	168837	167645
Gorilla_beringei_beringei-SAMEA1692350	Gorilla_beringei_beringei-SAMEA2697039	Gorilla_gorilla_gorilla-SAMN01920496	0.00512899	0.852074	0.394173	0.00119238	1.63739e+06	168926	167202
Gorilla_beringei_beringei-SAMEA1692350	Gorilla_beringei_beringei-SAMEA2697039	Gorilla_gorilla_gorilla-SAMN01920497	0.000819918	0.140064	0.888609	0.000208443	1.63949e+06	168905	168628
Gorilla_beringei_beringei-SAMEA2697039	Gorilla_beringei_beringei-SAMEA1692350	Gorilla_gorilla_gorilla-SAMN01920498	0.0037657	0.683648	0.494197	0.000983577	1.641e+06	169396	168125
Gorilla_beringei_beringei-SAMEA2697039	Gorilla_beringei_beringei-SAMEA1692350	Gorilla_gorilla_gorilla-SAMN01920499	0.000970967	0.168975	0.865817	0.000262582	1.63884e+06	169197	168868
Gorilla_beringei_beringei-SAMEA2697039	Gorilla_beringei_beringei-SAMEA1692350	Gorilla_gorilla_gorilla-SAMN01920500	0.00181188	0.393106	0.694241	0.00049582	1.64414e+06	169329	168717
Gorilla_beringei_beringei-SAMEA2697039	Gorilla_beringei_beringei-SAMEA1692350	Gorilla_gorilla_gorilla-SAMN01920501	0.00244659	0.46316	0.64325	0.000674151	1.63926e+06	169936	169107
Gorilla_beringei_beringei-SAMEA2697039	Gorilla_beringei_beringei-SAMEA1692350	Gorilla_gorilla_gorilla-SAMN01920502	7.84796e-05	0.0123157	0.990174	2.09402e-05	1.64272e+06	168847	168820
Gorilla_beringei_beringei-SAMEA1692350	Gorilla_beringei_beringei-SAMEA2697039	Gorilla_gorilla_gorilla-SAMN01920503	0.00225356	0.436892	0.66219	0.000542153	1.64344e+06	169336	168574
Gorilla_beringei_bwindi-SAMEA3939557	Gorilla_beringei_bwindi-SAMEA3939556	Gorilla_beringei_beringei-SAMEA1692350	0.0116472	0.917808	0.35872	0.0116899	574294	345932	337966
Gorilla_beringei_bwindi-SAMEA3939556	Gorilla_beringei_bwindi-SAMEA3939558	Gorilla_beringei_beringei-SAMEA1692350	0.000553195	0.0449648	0.964135	0.000489661	629569	298206	297876
Gorilla_beringei_bwindi-SAMEA3939560	Gorilla_beringei_bwindi-SAMEA3939556	Gorilla_beringei_beringei-SAMEA1692350	0.0239701	1.41353	0.157501	0.023497	583791	346095	329892
Gorilla_beringei_bwindi-SAMEA3939561	Gorilla_beringei_bwindi-SAMEA3939556	Gorilla_beringei_beringei-SAMEA1692350	0.0265368	2.13895	0.0324401	0.0264437	574793	353649	335365
Gorilla_beringei_bwindi-SAMEA3939556	Gorilla_beringei_beringei-SAMEA1692350	Gorilla_beringei_graueri-SAMEA1692354	0.104306	8.79152	2.3e-16	0.0945305	631940	464628	376856
Gorilla_beringei_bwindi-SAMEA3939556	Gorilla_beringei_beringei-SAMEA1692350	Gorilla_beringei_graueri-SAMEA1692355	0.0980171	9.82613	2.3e-16	0.0893768	631625	462420	379862
Gorilla_beringei_bwindi-SAMEA3939556	Gorilla_beringei_beringei-SAMEA1692350	Gorilla_beringei_graueri-SAMEA2697041	0.106237	8.73945	2.3e-16	0.0947482	630272	465498	376090
Gorilla_beringei_bwindi-SAMEA3939556	Gorilla_beringei_beringei-SAMEA1692350	Gorilla_beringei_graueri-SAMEA2697042	0.0946169	7.10011	1.24655e-12	0.0846392	623476	450846	372905
Gorilla_beringei_bwindi-SAMEA3939556	Gorilla_beringei_beringei-SAMEA1692350	Gorilla_beringei_graueri-SAMEA3991715	0.10037	8.36295	2.3e-16	0.0857659	636177	462642	378243
Gorilla_beringei_bwindi-SAMEA3939556	Gorilla_beringei_beringei-SAMEA1692350	Gorilla_beringei_graueri-SAMN01920473	0.103394	10.61	2.3e-16	0.0964652	630423	465703	378426
Gorilla_beringei_bwindi-SAMEA3939556	Gorilla_beringei_beringei-SAMEA1692350	Gorilla_beringei_graueri-SAMN01920474	0.104239	10.2625	2.3e-16	0.0960095	651027	461419	374304
Gorilla_beringei_bwindi-SAMEA3939556	Gorilla_beringei_beringei-SAMEA1692350	Gorilla_gorilla_diehli-SAMN01920476	0.00159956	0.300937	0.763463	0.00064107	1.3266e+06	283344	282439
Gorilla_beringei_bwindi-SAMEA3939556	Gorilla_beringei_beringei-SAMEA1692350	Gorilla_gorilla_gorilla-SAMEA5204233	0.00355536	0.842906	0.399281	0.00157323	1.3621e+06	277467	275501
Gorilla_beringei_bwindi-SAMEA3939556	Gorilla_beringei_beringei-SAMEA1692350	Gorilla_gorilla_gorilla-SAMEA5204234	0.00378705	0.649185	0.516219	0.00164325	1.36096e+06	277251	275159
Gorilla_beringei_bwindi-SAMEA3939556	Gorilla_beringei_beringei-SAMEA1692350	Gorilla_gorilla_gorilla-SAMEA5204235	0.00582617	1.12268	0.261571	0.00262889	1.36342e+06	278057	274836
Gorilla_beringei_beringei-SAMEA1692350	Gorilla_beringei_bwindi-SAMEA3939556	Gorilla_gorilla_gorilla-SAMEA5204236	0.00149591	0.335748	0.737061	0.000672537	1.36345e+06	276332	275507
Gorilla_beringei_bwindi-SAMEA3939556	Gorilla_beringei_beringei-SAMEA1692350	Gorilla_gorilla_gorilla-SAMEA5204237	0.00382538	0.825368	0.409163	0.00170419	1.36438e+06	276779	274670
Gorilla_beringei_bwindi-SAMEA3939556	Gorilla_beringei_beringei-SAMEA1692350	Gorilla_gorilla_gorilla-SAMEA5204238	0.000472264	0.096844	0.92285	0.000212319	1.3623e+06	276459	276198
Gorilla_beringei_beringei-SAMEA1692350	Gorilla_beringei_bwindi-SAMEA3939556	Gorilla_gorilla_gorilla-SAMN01920477	0.00600906	1.38161	0.167093	0.00275202	1.36352e+06	278035	274713
Gorilla_beringei_bwindi-SAMEA3939556	Gorilla_beringei_beringei-SAMEA1692350	Gorilla_gorilla_gorilla-SAMN01920478	4.97445e-05	0.0122535	0.990223	2.26381e-05	1.36376e+06	276426	276399
Gorilla_beringei_beringei-SAMEA1692350	Gorilla_beringei_bwindi-SAMEA3939556	Gorilla_gorilla_gorilla-SAMN01920479	0.00337779	0.752969	0.451469	0.00151081	1.36404e+06	277632	275763
Gorilla_beringei_beringei-SAMEA1692350	Gorilla_beringei_bwindi-SAMEA3939556	Gorilla_gorilla_gorilla-SAMN01920480	0.00396529	0.933872	0.35037	0.00178269	1.36379e+06	277621	275428
Gorilla_beringei_bwindi-SAMEA3939556	Gorilla_beringei_beringei-SAMEA1692350	Gorilla_gorilla_gorilla-SAMN01920481	0.00101975	0.253393	0.799965	0.000477578	1.36209e+06	276819	276255
Gorilla_beringei_bwindi-SAMEA3939556	Gorilla_beringei_beringei-SAMEA1692350	Gorilla_gorilla_gorilla-SAMN01920482	0.00344663	0.822245	0.410937	0.00151842	1.35936e+06	276836	274935
Gorilla_beringei_bwindi-SAMEA3939556	Gorilla_beringei_beringei-SAMEA1692350	Gorilla_gorilla_gorilla-SAMN01920483	0.000780436	0.179695	0.857392	0.000372144	1.3547e+06	279389	278953
Gorilla_beringei_beringei-SAMEA1692350	Gorilla_beringei_bwindi-SAMEA3939556	Gorilla_gorilla_gorilla-SAMN01920484	0.0046747	0.917536	0.358862	0.00207358	1.36241e+06	277136	274557
Gorilla_beringei_beringei-SAMEA1692350	Gorilla_beringei_bwindi-SAMEA3939556	Gorilla_gorilla_gorilla-SAMN01920485	0.00485906	0.88597	0.375634	0.00205485	1.36586e+06	275976	273307
Gorilla_beringei_beringei-SAMEA1692350	Gorilla_beringei_bwindi-SAMEA3939556	Gorilla_gorilla_gorilla-SAMN01920486	0.00347873	0.696183	0.486314	0.00156066	1.36005e+06	276671	274752
Gorilla_beringei_beringei-SAMEA1692350	Gorilla_beringei_bwindi-SAMEA3939556	Gorilla_gorilla_gorilla-SAMN01920487	0.00351014	0.660018	0.509243	0.00155151	1.35912e+06	276455	274521
Gorilla_beringei_beringei-SAMEA1692350	Gorilla_beringei_bwindi-SAMEA3939556	Gorilla_gorilla_gorilla-SAMN01920488	0.00253395	0.498429	0.618181	0.00110559	1.35513e+06	275613	274220
Gorilla_beringei_bwindi-SAMEA3939556	Gorilla_beringei_beringei-SAMEA1692350	Gorilla_gorilla_gorilla-SAMN01920489	0.00445471	0.817151	0.413842	0.00194456	1.35479e+06	277483	275022
Gorilla_beringei_bwindi-SAMEA3939556	Gorilla_beringei_beringei-SAMEA1692350	Gorilla_gorilla_gorilla-SAMN01920490	0.00496357	0.987239	0.323525	0.00217309	1.34702e+06	275533	272812
Gorilla_beringei_bwindi-SAMEA3939556	Gorilla_beringei_beringei-SAMEA1692350	Gorilla_gorilla_gorilla-SAMN01920491	0.000541902	0.102955	0.917999	0.00023235	1.35922e+06	274645	274348
Gorilla_beringei_bwindi-SAMEA3939556	Gorilla_beringei_beringei-SAMEA1692350	Gorilla_gorilla_gorilla-SAMN01920492	0.00597761	1.24837	0.211895	0.00260845	1.35275e+06	277575	274276
Gorilla_beringei_bwindi-SAMEA3939556	Gorilla_beringei_beringei-SAMEA1692350	Gorilla_gorilla_gorilla-SAMN01920493	0.000558799	0.136169	0.891688	0.000236441	1.35529e+06	275745	275437
Gorilla_beringei_bwindi-SAMEA3939556	Gorilla_beringei_beringei-SAMEA1692350	Gorilla_gorilla_gorilla-SAMN01920494	0.000397087	0.0806542	0.935717	0.000177785	1.35051e+06	277128	276908
Gorilla_beringei_bwindi-SAMEA3939556	Gorilla_beringei_beringei-SAMEA1692350	Gorilla_gorilla_gorilla-SAMN01920495	0.00323118	0.659993	0.509258	0.00141985	1.36046e+06	275788	274011
Gorilla_beringei_beringei-SAMEA1692350	Gorilla_beringei_bwindi-SAMEA3939556	Gorilla_gorilla_gorilla-SAMN01920496	0.00351282	0.58027	0.561732	0.00132973	1.3603e+06	275316	273388
Gorilla_beringei_bwindi-SAMEA3939556	Gorilla_beringei_beringei-SAMEA1692350	Gorilla_gorilla_gorilla-SAMN01920497	0.00198417	0.42162	0.673302	0.000820027	1.36208e+06	275850	274758
Gorilla_beringei_beringei-SAMEA1692350	Gorilla_beringei_bwindi-SAMEA3939556	Gorilla_gorilla_gorilla-SAMN01920498	0.00662332	1.24835	0.211903	0.00282193	1.36091e+06	277537	273885
Gorilla_beringei_bwindi-SAMEA3939556	Gorilla_beringei_beringei-SAMEA1692350	Gorilla_gorilla_gorilla-SAMN01920499	0.00266669	0.653979	0.513125	0.00117547	1.36211e+06	277251	275776
Gorilla_beringei_bwindi-SAMEA3939556	Gorilla_beringei_beringei-SAMEA1692350	Gorilla_gorilla_gorilla-SAMN01920500	0.00400743	0.838615	0.401685	0.00178246	1.3667e+06	276905	274695
Gorilla_beringei_beringei-SAMEA1692350	Gorilla_beringei_bwindi-SAMEA3939556	Gorilla_gorilla_gorilla-SAMN01920501	0.00273714	0.571687	0.567534	0.00123006	1.36056e+06	277781	276265
Gorilla_beringei_bwindi-SAMEA3939556	Gorilla_beringei_beringei-SAMEA1692350	Gorilla_gorilla_gorilla-SAMN01920502	0.00287714	0.61918	0.535798	0.00124982	1.36556e+06	276719	275131
Gorilla_beringei_beringei-SAMEA1692350	Gorilla_beringei_bwindi-SAMEA3939556	Gorilla_gorilla_gorilla-SAMN01920503	0.00370648	0.602754	0.546672	0.00145293	1.36492e+06	277026	274980
Gorilla_beringei_bwindi-SAMEA3939557	Gorilla_beringei_bwindi-SAMEA3939558	Gorilla_beringei_beringei-SAMEA1692350	0.0124886	0.732346	0.463957	0.0121911	588124	336738	328430
Gorilla_beringei_bwindi-SAMEA3939560	Gorilla_beringei_bwindi-SAMEA3939557	Gorilla_beringei_beringei-SAMEA1692350	0.0117075	0.578059	0.563225	0.0119221	570652	355222	347001
Gorilla_beringei_bwindi-SAMEA3939561	Gorilla_beringei_bwindi-SAMEA3939557	Gorilla_beringei_beringei-SAMEA1692350	0.0148721	0.969963	0.332065	0.0148074	578096	349329	339090
Gorilla_beringei_bwindi-SAMEA3939557	Gorilla_beringei_beringei-SAMEA1692350	Gorilla_beringei_graueri-SAMEA1692354	0.0995218	9.94504	2.3e-16	0.0913886	626438	467127	382564
Gorilla_beringei_bwindi-SAMEA3939557	Gorilla_beringei_beringei-SAMEA1692350	Gorilla_beringei_graueri-SAMEA1692355	0.0883177	7.86197	3.78148e-15	0.0819372	623839	462564	387489
Gorilla_beringei_bwindi-SAMEA3939557	Gorilla_beringei_beringei-SAMEA1692350	Gorilla_beringei_graueri-SAMEA2697041	0.0942044	6.47296	9.60995e-11	0.0856924	621866	464989	384923
Gorilla_beringei_bwindi-SAMEA3939557	Gorilla_beringei_beringei-SAMEA1692350	Gorilla_beringei_graueri-SAMEA2697042	0.0857169	7.19646	6.17967e-13	0.0779998	616146	451576	380273
Gorilla_beringei_bwindi-SAMEA3939557	Gorilla_beringei_beringei-SAMEA1692350	Gorilla_beringei_graueri-SAMEA3991715	0.0923781	9.29097	2.3e-16	0.0801118	628758	463226	384880
Gorilla_beringei_bwindi-SAMEA3939557	Gorilla_beringei_beringei-SAMEA1692350	Gorilla_beringei_graueri-SAMN01920473	0.0914763	9.12322	2.3e-16	0.0870723	621938	465155	387186
Gorilla_beringei_bwindi-SAMEA3939557	Gorilla_beringei_beringei-SAMEA1692350	Gorilla_beringei_graueri-SAMN01920474	0.0964132	9.39869	2.3e-16	0.090203	644016	462405	381082
Gorilla_beringei_bwindi-SAMEA3939557	Gorilla_beringei_beringei-SAMEA1692350	Gorilla_gorilla_diehli-SAMN01920476	0.00598766	1.41565	0.156878	0.00241334	1.32182e+06	286688	283276
Gorilla_beringei_bwindi-SAMEA3939557	Gorilla_beringei_beringei-SAMEA1692350	Gorilla_gorilla_gorilla-SAMEA5204233	0.00507225	1.90888	0.056277	0.0022615	1.35671e+06	280161	277333
Gorilla_beringei_bwindi-SAMEA3939557	Gorilla_beringei_beringei-SAMEA1692350	Gorilla_gorilla_gorilla-SAMEA5204234	0.007599	1.91699	0.0552388	0.00331423	1.35578e+06	280176	275950
Gorilla_beringei_bwindi-SAMEA3939557	Gorilla_beringei_beringei-SAMEA1692350	Gorilla_gorilla_gorilla-SAMEA5204235	0.00793391	2.39472	0.0166331	0.00360452	1.35809e+06	280809	276388
Gorilla_beringei_bwindi-SAMEA3939557	Gorilla_beringei_beringei-SAMEA1692350	Gorilla_gorilla_gorilla-SAMEA5204236	0.00363652	0.757992	0.448456	0.00164316	1.35861e+06	278748	276728
Gorilla_beringei_bwindi-SAMEA3939557	Gorilla_beringei_beringei-SAMEA1692350	Gorilla_gorilla_gorilla-SAMEA5204237	0.00629193	1.69946	0.0892327	0.00281998	1.35897e+06	279424	275930
Gorilla_beringei_bwindi-SAMEA3939557	Gorilla_beringei_beringei-SAMEA1692350	Gorilla_gorilla_gorilla-SAMEA5204238	0.00187737	0.469458	0.638742	0.000850212	1.35681e+06	279038	277992
Gorilla_beringei_beringei-SAMEA1692350	Gorilla_beringei_bwindi-SAMEA3939557	Gorilla_gorilla_gorilla-SAMN01920477	0.00525223	1.34844	0.177518	0.00242113	1.35746e+06	279629	276707
Gorilla_beringei_bwindi-SAMEA3939557	Gorilla_beringei_beringei-SAMEA1692350	Gorilla_gorilla_gorilla-SAMN01920478	0.00333804	0.805099	0.420762	0.00153037	1.35908e+06	279799	277938
Gorilla_beringei_bwindi-SAMEA3939557	Gorilla_beringei_beringei-SAMEA1692350	Gorilla_gorilla_gorilla-SAMN01920479	0.000148451	0.0412827	0.967071	6.68836e-05	1.35896e+06	278753	278670
Gorilla_beringei_bwindi-SAMEA3939557	Gorilla_beringei_beringei-SAMEA1692350	Gorilla_gorilla_gorilla-SAMN01920480	0.00118347	0.335634	0.737147	0.000536471	1.35959e+06	279276	278616
Gorilla_beringei_bwindi-SAMEA3939557	Gorilla_beringei_beringei-SAMEA1692350	Gorilla_gorilla_gorilla-SAMN01920481	0.00664024	1.78376	0.0744625	0.00312689	1.35785e+06	280625	276923
Gorilla_beringei_bwindi-SAMEA3939557	Gorilla_beringei_beringei-SAMEA1692350	Gorilla_gorilla_gorilla-SAMN01920482	0.00507621	1.93021	0.0535808	0.00225336	1.35391e+06	279572	276748
Gorilla_beringei_bwindi-SAMEA3939557	Gorilla_beringei_beringei-SAMEA1692350	Gorilla_gorilla_gorilla-SAMN01920483	0.00590381	1.27212	0.203331	0.00282785	1.34992e+06	282749	279430
Gorilla_beringei_bwindi-SAMEA3939557	Gorilla_beringei_beringei-SAMEA1692350	Gorilla_gorilla_gorilla-SAMN01920484	0.00195772	0.473761	0.635671	0.000873699	1.35806e+06	278290	277203
Gorilla_beringei_bwindi-SAMEA3939557	Gorilla_beringei_beringei-SAMEA1692350	Gorilla_gorilla_gorilla-SAMN01920485	0.000179447	0.0440749	0.964845	7.6415e-05	1.361e+06	276594	276495
Gorilla_beringei_bwindi-SAMEA3939557	Gorilla_beringei_beringei-SAMEA1692350	Gorilla_gorilla_gorilla-SAMN01920486	0.00398017	1.00986	0.312562	0.00179412	1.35577e+06	278605	276396
Gorilla_beringei_bwindi-SAMEA3939557	Gorilla_beringei_beringei-SAMEA1692350	Gorilla_gorilla_gorilla-SAMN01920487	0.00206518	0.504747	0.613736	0.000917758	1.35426e+06	277788	276643
Gorilla_beringei_beringei-SAMEA1692350	Gorilla_beringei_bwindi-SAMEA3939557	Gorilla_gorilla_gorilla-SAMN01920488	0.00248985	0.546822	0.584501	0.00109553	1.34923e+06	277916	276535
Gorilla_beringei_bwindi-SAMEA3939557	Gorilla_beringei_beringei-SAMEA1692350	Gorilla_gorilla_gorilla-SAMN01920489	0.00606025	1.5025	0.132968	0.00266542	1.3494e+06	280204	276828
Gorilla_beringei_bwindi-SAMEA3939557	Gorilla_beringei_beringei-SAMEA1692350	Gorilla_gorilla_gorilla-SAMN01920490	0.00626845	1.21017	0.226213	0.00276244	1.34137e+06	277856	274394
Gorilla_beringei_bwindi-SAMEA3939557	Gorilla_beringei_beringei-SAMEA1692350	Gorilla_gorilla_gorilla-SAMN01920491	0.0038379	1.18597	0.235636	0.00165724	1.35441e+06	277874	275749
Gorilla_beringei_bwindi-SAMEA3939557	Gorilla_beringei_beringei-SAMEA1692350	Gorilla_gorilla_gorilla-SAMN01920492	0.00712257	2.09631	0.0360545	0.00312932	1.34697e+06	279934	275975
Gorilla_beringei_bwindi-SAMEA3939557	Gorilla_beringei_beringei-SAMEA1692350	Gorilla_gorilla_gorilla-SAMN01920493	0.00239551	0.573674	0.566189	0.00101954	1.34939e+06	278058	276729
Gorilla_beringei_bwindi-SAMEA3939557	Gorilla_beringei_beringei-SAMEA1692350	Gorilla_gorilla_gorilla-SAMN01920494	0.00708638	1.76697	0.0772331	0.00318227	1.3459e+06	280643	276694
Gorilla_beringei_bwindi-SAMEA3939557	Gorilla_beringei_beringei-SAMEA1692350	Gorilla_gorilla_gorilla-SAMN01920495	0.00361093	0.680784	0.496008	0.00159813	1.3544e+06	277902	275902
Gorilla_beringei_bwindi-SAMEA3939557	Gorilla_beringei_beringei-SAMEA1692350	Gorilla_gorilla_gorilla-SAMN01920496	0.00432251	1.11782	0.263645	0.00164449	1.35608e+06	277364	274977
Gorilla_beringei_bwindi-SAMEA3939557	Gorilla_beringei_beringei-SAMEA1692350	Gorilla_gorilla_gorilla-SAMN01920497	0.0079081	1.6787	0.0932098	0.00328427	1.35763e+06	279504	275118
Gorilla_beringei_bwindi-SAMEA3939557	Gorilla_beringei_beringei-SAMEA1692350	Gorilla_gorilla_gorilla-SAMN01920498	0.00117459	0.235808	0.813581	0.000504707	1.3575e+06	278509	277856
Gorilla_beringei_bwindi-SAMEA3939557	Gorilla_beringei_beringei-SAMEA1692350	Gorilla_gorilla_gorilla-SAMN01920499	0.00594089	1.36025	0.173752	0.00263429	1.35694e+06	280191	276881
Gorilla_beringei_bwindi-SAMEA3939557	Gorilla_beringei_beringei-SAMEA1692350	Gorilla_gorilla_gorilla-SAMN01920500	0.00576386	1.32831	0.184074	0.00258633	1.36177e+06	280042	276832
Gorilla_beringei_bwindi-SAMEA3939557	Gorilla_beringei_beringei-SAMEA1692350	Gorilla_gorilla_gorilla-SAMN01920501	0.000129142	0.0389498	0.96893	5.84013e-05	1.35505e+06	278800	278728
Gorilla_beringei_bwindi-SAMEA3939557	Gorilla_beringei_beringei-SAMEA1692350	Gorilla_gorilla_gorilla-SAMN01920502	0.00356411	0.803062	0.421939	0.0015592	1.35971e+06	278935	276954
Gorilla_beringei_bwindi-SAMEA3939557	Gorilla_beringei_beringei-SAMEA1692350	Gorilla_gorilla_gorilla-SAMN01920503	0.00455162	0.911374	0.362099	0.00179594	1.36142e+06	279574	277040
Gorilla_beringei_bwindi-SAMEA3939560	Gorilla_beringei_bwindi-SAMEA3939558	Gorilla_beringei_beringei-SAMEA1692350	0.0237562	1.54981	0.121187	0.0240345	569699	357133	340558
Gorilla_beringei_bwindi-SAMEA3939561	Gorilla_beringei_bwindi-SAMEA3939558	Gorilla_beringei_beringei-SAMEA1692350	0.0261865	2.04696	0.0406624	0.0268336	563255	363538	344984
Gorilla_beringei_bwindi-SAMEA3939558	Gorilla_beringei_beringei-SAMEA1692350	Gorilla_beringei_graueri-SAMEA1692354	0.111433	10.7713	2.3e-16	0.10031	635081	467470	373732
Gorilla_beringei_bwindi-SAMEA3939558	Gorilla_beringei_beringei-SAMEA1692350	Gorilla_beringei_graueri-SAMEA1692355	0.105351	10.5407	2.3e-16	0.0953561	634703	465127	376465
Gorilla_beringei_bwindi-SAMEA3939558	Gorilla_beringei_beringei-SAMEA1692350	Gorilla_beringei_graueri-SAMEA2697041	0.109267	10.1187	2.3e-16	0.0972245	632067	466963	374968
Gorilla_beringei_bwindi-SAMEA3939558	Gorilla_beringei_beringei-SAMEA1692350	Gorilla_beringei_graueri-SAMEA2697042	0.0998912	9.70846	2.3e-16	0.0889056	625910	452827	370576
Gorilla_beringei_bwindi-SAMEA3939558	Gorilla_beringei_beringei-SAMEA1692350	Gorilla_beringei_graueri-SAMEA3991715	0.108391	13.3092	2.3e-16	0.0919914	639867	466011	374868
Gorilla_beringei_bwindi-SAMEA3939558	Gorilla_beringei_beringei-SAMEA1692350	Gorilla_beringei_graueri-SAMN01920473	0.107558	13.9143	2.3e-16	0.0999359	632376	467318	376553
Gorilla_beringei_bwindi-SAMEA3939558	Gorilla_beringei_beringei-SAMEA1692350	Gorilla_beringei_graueri-SAMN01920474	0.10936	11.0812	2.3e-16	0.100228	653340	463434	372064
Gorilla_beringei_bwindi-SAMEA3939558	Gorilla_beringei_beringei-SAMEA1692350	Gorilla_gorilla_diehli-SAMN01920476	0.0017804	0.417983	0.675959	0.000713119	1.32661e+06	283234	282228
Gorilla_beringei_bwindi-SAMEA3939558	Gorilla_beringei_beringei-SAMEA1692350	Gorilla_gorilla_gorilla-SAMEA5204233	0.00385815	1.11944	0.262952	0.00170811	1.36267e+06	277722	275587
Gorilla_beringei_bwindi-SAMEA3939558	Gorilla_beringei_beringei-SAMEA1692350	Gorilla_gorilla_gorilla-SAMEA5204234	0.00727165	1.47594	0.139961	0.00314796	1.36193e+06	277976	273962
Gorilla_beringei_bwindi-SAMEA3939558	Gorilla_beringei_beringei-SAMEA1692350	Gorilla_gorilla_gorilla-SAMEA5204235	0.00999307	2.77216	0.00556848	0.00450092	1.36482e+06	279217	273691
Gorilla_beringei_bwindi-SAMEA3939558	Gorilla_beringei_beringei-SAMEA1692350	Gorilla_gorilla_gorilla-SAMEA5204236	0.00183942	0.409786	0.681963	0.000824836	1.36414e+06	275933	274919
Gorilla_beringei_bwindi-SAMEA3939558	Gorilla_beringei_beringei-SAMEA1692350	Gorilla_gorilla_gorilla-SAMEA5204237	0.00624455	1.4474	0.147784	0.00277975	1.36541e+06	277523	274078
Gorilla_beringei_bwindi-SAMEA3939558	Gorilla_beringei_beringei-SAMEA1692350	Gorilla_gorilla_gorilla-SAMEA5204238	0.00376722	0.81283	0.416316	0.00169283	1.36376e+06	277639	275555
Gorilla_beringei_beringei-SAMEA1692350	Gorilla_beringei_bwindi-SAMEA3939558	Gorilla_gorilla_gorilla-SAMN01920477	0.00342561	0.750971	0.45267	0.00156562	1.36392e+06	276735	274845
Gorilla_beringei_bwindi-SAMEA3939558	Gorilla_beringei_beringei-SAMEA1692350	Gorilla_gorilla_gorilla-SAMN01920478	0.00106068	0.210248	0.833474	0.0004824	1.36425e+06	276649	276062
Gorilla_beringei_beringei-SAMEA1692350	Gorilla_beringei_bwindi-SAMEA3939558	Gorilla_gorilla_gorilla-SAMN01920479	0.00179649	0.498097	0.618415	0.000802437	1.36434e+06	276799	275806
Gorilla_beringei_bwindi-SAMEA3939558	Gorilla_beringei_beringei-SAMEA1692350	Gorilla_gorilla_gorilla-SAMN01920480	5.11529e-05	0.012747	0.98983	2.29643e-05	1.36483e+06	276147	276119
Gorilla_beringei_bwindi-SAMEA3939558	Gorilla_beringei_beringei-SAMEA1692350	Gorilla_gorilla_gorilla-SAMN01920481	0.00198848	0.489469	0.62451	0.0009296	1.36226e+06	276703	275604
Gorilla_beringei_bwindi-SAMEA3939558	Gorilla_beringei_beringei-SAMEA1692350	Gorilla_gorilla_gorilla-SAMN01920482	0.00381053	1.11744	0.263804	0.0016797	1.35988e+06	277129	275025
Gorilla_beringei_bwindi-SAMEA3939558	Gorilla_beringei_beringei-SAMEA1692350	Gorilla_gorilla_gorilla-SAMN01920483	0.00446332	1.05101	0.293253	0.00212094	1.35547e+06	279932	277444
Gorilla_beringei_bwindi-SAMEA3939558	Gorilla_beringei_beringei-SAMEA1692350	Gorilla_gorilla_gorilla-SAMN01920484	0.000279086	0.0648278	0.948311	0.000123608	1.36365e+06	275530	275376
Gorilla_beringei_beringei-SAMEA1692350	Gorilla_beringei_bwindi-SAMEA3939558	Gorilla_gorilla_gorilla-SAMN01920485	0.00106504	0.221092	0.82502	0.000449646	1.36662e+06	274460	273876
Gorilla_beringei_beringei-SAMEA1692350	Gorilla_beringei_bwindi-SAMEA3939558	Gorilla_gorilla_gorilla-SAMN01920486	4.85846e-05	0.0089655	0.992847	2.17639e-05	1.36075e+06	275306	275280
Gorilla_beringei_beringei-SAMEA1692350	Gorilla_beringei_bwindi-SAMEA3939558	Gorilla_gorilla_gorilla-SAMN01920487	0.000293452	0.0708856	0.943489	0.000129563	1.35989e+06	275253	275092
Gorilla_beringei_beringei-SAMEA1692350	Gorilla_beringei_bwindi-SAMEA3939558	Gorilla_gorilla_gorilla-SAMN01920488	0.0035172	0.714839	0.474709	0.00153518	1.35502e+06	275973	274038
Gorilla_beringei_bwindi-SAMEA3939558	Gorilla_beringei_beringei-SAMEA1692350	Gorilla_gorilla_gorilla-SAMN01920489	0.00543372	1.1138	0.265363	0.00237122	1.35527e+06	277762	274760
Gorilla_beringei_bwindi-SAMEA3939558	Gorilla_beringei_beringei-SAMEA1692350	Gorilla_gorilla_gorilla-SAMN01920490	0.00410604	1.08893	0.276186	0.00179857	1.34722e+06	275326	273074
Gorilla_beringei_bwindi-SAMEA3939558	Gorilla_beringei_beringei-SAMEA1692350	Gorilla_gorilla_gorilla-SAMN01920491	8.92588e-05	0.0232963	0.981414	3.82788e-05	1.35939e+06	274507	274458
Gorilla_beringei_bwindi-SAMEA3939558	Gorilla_beringei_beringei-SAMEA1692350	Gorilla_gorilla_gorilla-SAMN01920492	0.00813646	1.95157	0.0509896	0.00354754	1.35355e+06	278194	273704
Gorilla_beringei_bwindi-SAMEA3939558	Gorilla_beringei_beringei-SAMEA1692350	Gorilla_gorilla_gorilla-SAMN01920493	0.000821218	0.142402	0.886763	0.000347345	1.35541e+06	275732	275279
Gorilla_beringei_bwindi-SAMEA3939558	Gorilla_beringei_beringei-SAMEA1692350	Gorilla_gorilla_gorilla-SAMN01920494	0.00425712	1.09776	0.272308	0.00189923	1.3511e+06	277655	275301
Gorilla_beringei_bwindi-SAMEA3939558	Gorilla_beringei_beringei-SAMEA1692350	Gorilla_gorilla_gorilla-SAMN01920495	0.00304698	0.580479	0.561592	0.00133772	1.36033e+06	275452	273779
Gorilla_beringei_beringei-SAMEA1692350	Gorilla_beringei_bwindi-SAMEA3939558	Gorilla_gorilla_gorilla-SAMN01920496	0.00261	0.507027	0.612136	0.000986929	1.36024e+06	274757	273326
Gorilla_beringei_bwindi-SAMEA3939558	Gorilla_beringei_beringei-SAMEA1692350	Gorilla_gorilla_gorilla-SAMN01920497	0.00319202	0.855407	0.392326	0.00131743	1.36244e+06	275939	274183
Gorilla_beringei_beringei-SAMEA1692350	Gorilla_beringei_bwindi-SAMEA3939558	Gorilla_gorilla_gorilla-SAMN01920498	0.00382912	0.81354	0.415908	0.00163174	1.36197e+06	276804	274693
Gorilla_beringei_bwindi-SAMEA3939558	Gorilla_beringei_beringei-SAMEA1692350	Gorilla_gorilla_gorilla-SAMN01920499	0.00460449	0.976962	0.328588	0.00202547	1.36254e+06	277442	274899
Gorilla_beringei_bwindi-SAMEA3939558	Gorilla_beringei_beringei-SAMEA1692350	Gorilla_gorilla_gorilla-SAMN01920500	0.00479815	1.10739	0.268125	0.00213338	1.36721e+06	277107	274460
Gorilla_beringei_beringei-SAMEA1692350	Gorilla_beringei_bwindi-SAMEA3939558	Gorilla_gorilla_gorilla-SAMN01920501	0.000190389	0.0459014	0.963389	8.53804e-05	1.36085e+06	276460	276355
Gorilla_beringei_beringei-SAMEA1692350	Gorilla_beringei_bwindi-SAMEA3939558	Gorilla_gorilla_gorilla-SAMN01920502	6.24764e-05	0.0135838	0.989162	2.71925e-05	1.36519e+06	276122	276087
Gorilla_beringei_beringei-SAMEA1692350	Gorilla_beringei_bwindi-SAMEA3939558	Gorilla_gorilla_gorilla-SAMN01920503	0.000776274	0.146006	0.883917	0.000304127	1.36582e+06	276051	275623
Gorilla_beringei_bwindi-SAMEA3939561	Gorilla_beringei_bwindi-SAMEA3939560	Gorilla_beringei_beringei-SAMEA1692350	0.00312268	0.202743	0.839336	0.00302227	597399	335613	333524
Gorilla_beringei_bwindi-SAMEA3939560	Gorilla_beringei_beringei-SAMEA1692350	Gorilla_beringei_graueri-SAMEA1692354	0.109159	8.22267	2.3e-16	0.0997668	624350	473314	380150
Gorilla_beringei_bwindi-SAMEA3939560	Gorilla_beringei_beringei-SAMEA1692350	Gorilla_beringei_graueri-SAMEA1692355	0.0934954	7.26582	3.70778e-13	0.0868347	620695	467702	387723
Gorilla_beringei_bwindi-SAMEA3939560	Gorilla_beringei_beringei-SAMEA1692350	Gorilla_beringei_graueri-SAMEA2697041	0.107969	8.36476	2.3e-16	0.0974124	621526	472996	380810
Gorilla_beringei_bwindi-SAMEA3939560	Gorilla_beringei_beringei-SAMEA1692350	Gorilla_beringei_graueri-SAMEA2697042	0.0890433	7.0349	1.994e-12	0.0812794	612584	455988	381422
Gorilla_beringei_bwindi-SAMEA3939560	Gorilla_beringei_beringei-SAMEA1692350	Gorilla_beringei_graueri-SAMEA3991715	0.106771	8.01123	1.1357e-15	0.0919946	629653	472376	381235
Gorilla_beringei_bwindi-SAMEA3939560	Gorilla_beringei_beringei-SAMEA1692350	Gorilla_beringei_graueri-SAMN01920473	0.103991	8.93249	2.3e-16	0.098305	621486	473007	383897
Gorilla_beringei_bwindi-SAMEA3939560	Gorilla_beringei_beringei-SAMEA1692350	Gorilla_beringei_graueri-SAMN01920474	0.110735	9.3947	2.3e-16	0.102594	643591	470248	376485
Gorilla_beringei_bwindi-SAMEA3939560	Gorilla_beringei_beringei-SAMEA1692350	Gorilla_gorilla_diehli-SAMN01920476	0.0056838	0.943453	0.345449	0.0023103	1.31586e+06	288985	285719
Gorilla_beringei_bwindi-SAMEA3939560	Gorilla_beringei_beringei-SAMEA1692350	Gorilla_gorilla_gorilla-SAMEA5204233	0.00708921	1.08733	0.276889	0.00317739	1.35081e+06	282450	278473
Gorilla_beringei_bwindi-SAMEA3939560	Gorilla_beringei_beringei-SAMEA1692350	Gorilla_gorilla_gorilla-SAMEA5204234	0.00584681	0.867922	0.385437	0.00256956	1.34901e+06	281619	278345
Gorilla_beringei_bwindi-SAMEA3939560	Gorilla_beringei_beringei-SAMEA1692350	Gorilla_gorilla_gorilla-SAMEA5204235	0.00918844	1.30104	0.193245	0.00419596	1.35183e+06	282764	277615
Gorilla_beringei_beringei-SAMEA1692350	Gorilla_beringei_bwindi-SAMEA3939560	Gorilla_gorilla_gorilla-SAMEA5204236	0.00177069	0.26475	0.791202	0.000807472	1.35102e+06	280330	279340
Gorilla_beringei_bwindi-SAMEA3939560	Gorilla_beringei_beringei-SAMEA1692350	Gorilla_gorilla_gorilla-SAMEA5204237	0.00406303	0.595708	0.55137	0.00183542	1.35209e+06	280730	278458
Gorilla_beringei_bwindi-SAMEA3939560	Gorilla_beringei_beringei-SAMEA1692350	Gorilla_gorilla_gorilla-SAMEA5204238	0.00385968	0.547601	0.583966	0.00175799	1.35105e+06	281449	279285
Gorilla_beringei_beringei-SAMEA1692350	Gorilla_beringei_bwindi-SAMEA3939560	Gorilla_gorilla_gorilla-SAMN01920477	0.00282057	0.558661	0.576393	0.00131022	1.35207e+06	281098	279517
Gorilla_beringei_bwindi-SAMEA3939560	Gorilla_beringei_beringei-SAMEA1692350	Gorilla_gorilla_gorilla-SAMN01920478	0.00444264	0.715612	0.474231	0.00205119	1.35328e+06	282219	279722
Gorilla_beringei_beringei-SAMEA1692350	Gorilla_beringei_bwindi-SAMEA3939560	Gorilla_gorilla_gorilla-SAMN01920479	0.00262503	0.446128	0.655505	0.00119167	1.35209e+06	281544	280069
Gorilla_beringei_bwindi-SAMEA3939560	Gorilla_beringei_beringei-SAMEA1692350	Gorilla_gorilla_gorilla-SAMN01920480	0.00309176	0.610145	0.541766	0.00141124	1.35407e+06	281980	280241
Gorilla_beringei_bwindi-SAMEA3939560	Gorilla_beringei_beringei-SAMEA1692350	Gorilla_gorilla_gorilla-SAMN01920481	0.0045424	0.788774	0.430244	0.00215677	1.35108e+06	282074	279523
Gorilla_beringei_bwindi-SAMEA3939560	Gorilla_beringei_beringei-SAMEA1692350	Gorilla_gorilla_gorilla-SAMN01920482	0.00705715	1.08818	0.276517	0.00314929	1.34805e+06	281851	277901
Gorilla_beringei_bwindi-SAMEA3939560	Gorilla_beringei_beringei-SAMEA1692350	Gorilla_gorilla_gorilla-SAMN01920483	0.00098782	0.153769	0.877792	0.000477839	1.3425e+06	283479	282920
Gorilla_beringei_beringei-SAMEA1692350	Gorilla_beringei_bwindi-SAMEA3939560	Gorilla_gorilla_gorilla-SAMN01920484	0.00105298	0.175939	0.860342	0.000475225	1.35194e+06	280927	280336
Gorilla_beringei_beringei-SAMEA1692350	Gorilla_beringei_bwindi-SAMEA3939560	Gorilla_gorilla_gorilla-SAMN01920485	0.00105447	0.173651	0.86214	0.000452755	1.35473e+06	279108	278520
Gorilla_beringei_bwindi-SAMEA3939560	Gorilla_beringei_beringei-SAMEA1692350	Gorilla_gorilla_gorilla-SAMN01920486	0.00223016	0.364119	0.715769	0.00101525	1.34961e+06	280649	279400
Gorilla_beringei_bwindi-SAMEA3939560	Gorilla_beringei_beringei-SAMEA1692350	Gorilla_gorilla_gorilla-SAMN01920487	0.00190966	0.306338	0.759347	0.000855748	1.34829e+06	280033	278966
Gorilla_beringei_beringei-SAMEA1692350	Gorilla_beringei_bwindi-SAMEA3939560	Gorilla_gorilla_gorilla-SAMN01920488	0.00253059	0.464278	0.642448	0.00111942	1.34256e+06	279395	277984
Gorilla_beringei_bwindi-SAMEA3939560	Gorilla_beringei_beringei-SAMEA1692350	Gorilla_gorilla_gorilla-SAMN01920489	0.0076497	1.14273	0.253151	0.00338386	1.34343e+06	282449	278161
Gorilla_beringei_bwindi-SAMEA3939560	Gorilla_beringei_beringei-SAMEA1692350	Gorilla_gorilla_gorilla-SAMN01920490	0.00153807	0.236341	0.813168	0.000685139	1.33465e+06	278942	278086
Gorilla_beringei_bwindi-SAMEA3939560	Gorilla_beringei_beringei-SAMEA1692350	Gorilla_gorilla_gorilla-SAMN01920491	0.000421626	0.0687488	0.94519	0.000183769	1.34763e+06	279097	278862
Gorilla_beringei_bwindi-SAMEA3939560	Gorilla_beringei_beringei-SAMEA1692350	Gorilla_gorilla_gorilla-SAMN01920492	0.0057417	1.11327	0.265592	0.00254412	1.3406e+06	281752	278535
Gorilla_beringei_bwindi-SAMEA3939560	Gorilla_beringei_beringei-SAMEA1692350	Gorilla_gorilla_gorilla-SAMN01920493	0.00447703	0.828933	0.407142	0.00192096	1.34436e+06	281154	278648
Gorilla_beringei_bwindi-SAMEA3939560	Gorilla_beringei_beringei-SAMEA1692350	Gorilla_gorilla_gorilla-SAMN01920494	0.00493846	0.948297	0.342978	0.00223797	1.33934e+06	282320	279546
Gorilla_beringei_bwindi-SAMEA3939560	Gorilla_beringei_beringei-SAMEA1692350	Gorilla_gorilla_gorilla-SAMN01920495	0.00277515	0.44481	0.656457	0.00123981	1.34853e+06	280174	278624
Gorilla_beringei_bwindi-SAMEA3939560	Gorilla_beringei_beringei-SAMEA1692350	Gorilla_gorilla_gorilla-SAMN01920496	0.000451132	0.0642648	0.948759	0.00017332	1.3491e+06	278592	278340
Gorilla_beringei_bwindi-SAMEA3939560	Gorilla_beringei_beringei-SAMEA1692350	Gorilla_gorilla_gorilla-SAMN01920497	0.00488749	0.918225	0.358501	0.00204851	1.35084e+06	280881	278149
Gorilla_beringei_beringei-SAMEA1692350	Gorilla_beringei_bwindi-SAMEA3939560	Gorilla_gorilla_gorilla-SAMN01920498	0.000624739	0.0919545	0.926734	0.000270262	1.35052e+06	280092	279742
Gorilla_beringei_bwindi-SAMEA3939560	Gorilla_beringei_beringei-SAMEA1692350	Gorilla_gorilla_gorilla-SAMN01920499	0.00449824	0.770197	0.441183	0.00201051	1.3504e+06	281844	279320
Gorilla_beringei_bwindi-SAMEA3939560	Gorilla_beringei_beringei-SAMEA1692350	Gorilla_gorilla_gorilla-SAMN01920500	0.00608328	0.932134	0.351267	0.00274837	1.35559e+06	282085	278674
Gorilla_beringei_beringei-SAMEA1692350	Gorilla_beringei_bwindi-SAMEA3939560	Gorilla_gorilla_gorilla-SAMN01920501	0.00319089	0.644711	0.519114	0.00145488	1.34818e+06	281932	280138
Gorilla_beringei_bwindi-SAMEA3939560	Gorilla_beringei_beringei-SAMEA1692350	Gorilla_gorilla_gorilla-SAMN01920502	0.00166189	0.249056	0.803318	0.000733327	1.35309e+06	280568	279637
Gorilla_beringei_bwindi-SAMEA3939560	Gorilla_beringei_beringei-SAMEA1692350	Gorilla_gorilla_gorilla-SAMN01920503	0.00283338	0.514935	0.606598	0.00112566	1.35444e+06	280804	279217
Gorilla_beringei_bwindi-SAMEA3939561	Gorilla_beringei_beringei-SAMEA1692350	Gorilla_beringei_graueri-SAMEA1692354	0.109824	11.6538	2.3e-16	0.10067	624373	475360	381280
Gorilla_beringei_bwindi-SAMEA3939561	Gorilla_beringei_beringei-SAMEA1692350	Gorilla_beringei_graueri-SAMEA1692355	0.0967117	9.81644	2.3e-16	0.0897464	620988	470075	387169
Gorilla_beringei_bwindi-SAMEA3939561	Gorilla_beringei_beringei-SAMEA1692350	Gorilla_beringei_graueri-SAMEA2697041	0.107776	9.78756	2.3e-16	0.0975307	620766	474272	381987
Gorilla_beringei_bwindi-SAMEA3939561	Gorilla_beringei_beringei-SAMEA1692350	Gorilla_beringei_graueri-SAMEA2697042	0.0916831	7.86215	3.77584e-15	0.0836561	612527	457966	381043
Gorilla_beringei_bwindi-SAMEA3939561	Gorilla_beringei_beringei-SAMEA1692350	Gorilla_beringei_graueri-SAMEA3991715	0.103187	9.02186	2.3e-16	0.0893617	627073	471787	383529
Gorilla_beringei_bwindi-SAMEA3939561	Gorilla_beringei_beringei-SAMEA1692350	Gorilla_beringei_graueri-SAMN01920473	0.100549	10.8658	2.3e-16	0.0956692	619576	473100	386653
Gorilla_beringei_bwindi-SAMEA3939561	Gorilla_beringei_beringei-SAMEA1692350	Gorilla_beringei_graueri-SAMN01920474	0.103683	11.1335	2.3e-16	0.0971432	640925	469578	381351
Gorilla_beringei_bwindi-SAMEA3939561	Gorilla_beringei_beringei-SAMEA1692350	Gorilla_gorilla_diehli-SAMN01920476	0.0064425	1.68837	0.0913409	0.00262981	1.3148e+06	290412	286694
Gorilla_beringei_bwindi-SAMEA3939561	Gorilla_beringei_beringei-SAMEA1692350	Gorilla_gorilla_gorilla-SAMEA5204233	0.00346193	0.968895	0.332598	0.00156399	1.349e+06	283117	281164
Gorilla_beringei_bwindi-SAMEA3939561	Gorilla_beringei_beringei-SAMEA1692350	Gorilla_gorilla_gorilla-SAMEA5204234	0.004672	1.27578	0.202033	0.00206547	1.34751e+06	282672	280042
Gorilla_beringei_bwindi-SAMEA3939561	Gorilla_beringei_beringei-SAMEA1692350	Gorilla_gorilla_gorilla-SAMEA5204235	0.0045033	1.22646	0.220024	0.00207335	1.34957e+06	283034	280497
Gorilla_beringei_beringei-SAMEA1692350	Gorilla_beringei_bwindi-SAMEA3939561	Gorilla_gorilla_gorilla-SAMEA5204236	0.000619489	0.125485	0.90014	0.00028387	1.35012e+06	281252	280904
Gorilla_beringei_bwindi-SAMEA3939561	Gorilla_beringei_beringei-SAMEA1692350	Gorilla_gorilla_gorilla-SAMEA5204237	0.00368726	0.832191	0.405301	0.0016756	1.35099e+06	282139	280066
Gorilla_beringei_bwindi-SAMEA3939561	Gorilla_beringei_beringei-SAMEA1692350	Gorilla_gorilla_gorilla-SAMEA5204238	0.00353002	0.778931	0.43602	0.00161539	1.34959e+06	282508	280520
Gorilla_beringei_beringei-SAMEA1692350	Gorilla_beringei_bwindi-SAMEA3939561	Gorilla_gorilla_gorilla-SAMN01920477	0.00374618	0.793985	0.427204	0.00174734	1.35027e+06	282374	280266
Gorilla_beringei_bwindi-SAMEA3939561	Gorilla_beringei_beringei-SAMEA1692350	Gorilla_gorilla_gorilla-SAMN01920478	0.000396116	0.0809501	0.935482	0.000183845	1.3505e+06	281911	281687
Gorilla_beringei_beringei-SAMEA1692350	Gorilla_beringei_bwindi-SAMEA3939561	Gorilla_gorilla_gorilla-SAMN01920479	0.00283794	0.694946	0.487089	0.0012931	1.35039e+06	282518	280919
Gorilla_beringei_beringei-SAMEA1692350	Gorilla_beringei_bwindi-SAMEA3939561	Gorilla_gorilla_gorilla-SAMN01920480	0.000721872	0.156794	0.875407	0.000331224	1.35147e+06	282283	281876
Gorilla_beringei_bwindi-SAMEA3939561	Gorilla_beringei_beringei-SAMEA1692350	Gorilla_gorilla_gorilla-SAMN01920481	0.00579222	1.36752	0.171461	0.00275654	1.34967e+06	283129	279868
Gorilla_beringei_bwindi-SAMEA3939561	Gorilla_beringei_beringei-SAMEA1692350	Gorilla_gorilla_gorilla-SAMN01920482	0.00348819	0.975599	0.329263	0.001569	1.34626e+06	282539	280575
Gorilla_beringei_bwindi-SAMEA3939561	Gorilla_beringei_beringei-SAMEA1692350	Gorilla_gorilla_gorilla-SAMN01920483	0.0020975	0.451317	0.651761	0.00101895	1.3416e+06	285043	283850
Gorilla_beringei_bwindi-SAMEA3939561	Gorilla_beringei_beringei-SAMEA1692350	Gorilla_gorilla_gorilla-SAMN01920484	0.00203502	0.492555	0.622327	0.00092058	1.35111e+06	282020	280874
Gorilla_beringei_beringei-SAMEA1692350	Gorilla_beringei_bwindi-SAMEA3939561	Gorilla_gorilla_gorilla-SAMN01920485	0.00207049	0.382324	0.702221	0.00089165	1.35269e+06	280102	278945
Gorilla_beringei_bwindi-SAMEA3939561	Gorilla_beringei_beringei-SAMEA1692350	Gorilla_gorilla_gorilla-SAMN01920486	0.00133032	0.326383	0.744135	0.000607494	1.34749e+06	281040	280293
Gorilla_beringei_beringei-SAMEA1692350	Gorilla_beringei_bwindi-SAMEA3939561	Gorilla_gorilla_gorilla-SAMN01920487	0.00287684	0.58308	0.55984	0.00129586	1.34559e+06	281410	279796
Gorilla_beringei_beringei-SAMEA1692350	Gorilla_beringei_bwindi-SAMEA3939561	Gorilla_gorilla_gorilla-SAMN01920488	0.00292672	0.599992	0.548512	0.00130232	1.34143e+06	281040	279400
Gorilla_beringei_bwindi-SAMEA3939561	Gorilla_beringei_beringei-SAMEA1692350	Gorilla_gorilla_gorilla-SAMN01920489	0.00611294	1.40045	0.16138	0.00271851	1.34172e+06	283234	279792
Gorilla_beringei_bwindi-SAMEA3939561	Gorilla_beringei_beringei-SAMEA1692350	Gorilla_gorilla_gorilla-SAMN01920490	0.00563071	1.22122	0.222001	0.00251223	1.33391e+06	280934	277788
Gorilla_beringei_bwindi-SAMEA3939561	Gorilla_beringei_beringei-SAMEA1692350	Gorilla_gorilla_gorilla-SAMN01920491	0.00168385	0.445328	0.656083	0.000736842	1.34654e+06	280634	279690
Gorilla_beringei_bwindi-SAMEA3939561	Gorilla_beringei_beringei-SAMEA1692350	Gorilla_gorilla_gorilla-SAMN01920492	0.00768906	1.91733	0.0551962	0.0034252	1.34024e+06	283898	279565
Gorilla_beringei_bwindi-SAMEA3939561	Gorilla_beringei_beringei-SAMEA1692350	Gorilla_gorilla_gorilla-SAMN01920493	0.00524559	1.17169	0.241321	0.00226037	1.34319e+06	282568	279619
Gorilla_beringei_bwindi-SAMEA3939561	Gorilla_beringei_beringei-SAMEA1692350	Gorilla_gorilla_gorilla-SAMN01920494	0.00143527	0.343763	0.731024	0.000654987	1.33732e+06	282757	281946
Gorilla_beringei_bwindi-SAMEA3939561	Gorilla_beringei_beringei-SAMEA1692350	Gorilla_gorilla_gorilla-SAMN01920495	0.00217868	0.390756	0.695978	0.0009754	1.34622e+06	280424	279204
Gorilla_beringei_bwindi-SAMEA3939561	Gorilla_beringei_beringei-SAMEA1692350	Gorilla_gorilla_gorilla-SAMN01920496	0.00122583	0.240754	0.809746	0.000472563	1.34781e+06	279746	279061
Gorilla_beringei_bwindi-SAMEA3939561	Gorilla_beringei_beringei-SAMEA1692350	Gorilla_gorilla_gorilla-SAMN01920497	0.00611935	1.47668	0.139761	0.00257392	1.34973e+06	282261	278828
Gorilla_beringei_beringei-SAMEA1692350	Gorilla_beringei_bwindi-SAMEA3939561	Gorilla_gorilla_gorilla-SAMN01920498	5.86716e-05	0.011383	0.990918	2.55105e-05	1.34942e+06	281243	281210
Gorilla_beringei_bwindi-SAMEA3939561	Gorilla_beringei_beringei-SAMEA1692350	Gorilla_gorilla_gorilla-SAMN01920499	0.00617704	1.326	0.184841	0.0027697	1.34935e+06	283306	279828
Gorilla_beringei_bwindi-SAMEA3939561	Gorilla_beringei_beringei-SAMEA1692350	Gorilla_gorilla_gorilla-SAMN01920500	0.00310328	0.71725	0.47322	0.00140856	1.35312e+06	282067	280322
Gorilla_beringei_beringei-SAMEA1692350	Gorilla_beringei_bwindi-SAMEA3939561	Gorilla_gorilla_gorilla-SAMN01920501	0.00624631	1.55338	0.120333	0.00286244	1.34609e+06	284110	280583
Gorilla_beringei_bwindi-SAMEA3939561	Gorilla_beringei_beringei-SAMEA1692350	Gorilla_gorilla_gorilla-SAMN01920502	0.00224582	0.482508	0.629445	0.000996739	1.35238e+06	282322	281057
Gorilla_beringei_beringei-SAMEA1692350	Gorilla_beringei_bwindi-SAMEA3939561	Gorilla_gorilla_gorilla-SAMN01920503	0.000424867	0.0716281	0.942898	0.000169811	1.35229e+06	281384	281145
Gorilla_beringei_graueri-SAMEA1692355	Gorilla_beringei_graueri-SAMEA1692354	Gorilla_beringei_beringei-SAMEA1692350	0.00322343	0.345575	0.729662	0.00242358	729890	317686	315645
Gorilla_beringei_graueri-SAMEA1692354	Gorilla_beringei_graueri-SAMEA2697041	Gorilla_beringei_beringei-SAMEA1692350	0.00412363	0.340368	0.733579	0.00271282	783510	277261	274984
Gorilla_beringei_graueri-SAMEA2697042	Gorilla_beringei_graueri-SAMEA1692354	Gorilla_beringei_beringei-SAMEA1692350	0.0157876	1.18931	0.234318	0.0101622	778266	272250	263787
Gorilla_beringei_graueri-SAMEA3991715	Gorilla_beringei_graueri-SAMEA1692354	Gorilla_beringei_beringei-SAMEA1692350	0.0103554	0.914541	0.360432	0.00741176	750335	306206	299929
Gorilla_beringei_graueri-SAMEA1692354	Gorilla_beringei_graueri-SAMN01920473	Gorilla_beringei_beringei-SAMEA1692350	0.00390266	0.341193	0.732958	0.00295753	726666	319711	317226
Gorilla_beringei_graueri-SAMN01920474	Gorilla_beringei_graueri-SAMEA1692354	Gorilla_beringei_beringei-SAMEA1692350	0.0351384	2.81845	0.0048256	0.0260479	729389	330838	308377
Gorilla_beringei_beringei-SAMEA1692350	Gorilla_beringei_graueri-SAMEA1692354	Gorilla_gorilla_diehli-SAMN01920476	0.0380878	9.3607	2.3e-16	0.0178616	1.19438e+06	343350	318154
Gorilla_beringei_beringei-SAMEA1692350	Gorilla_beringei_graueri-SAMEA1692354	Gorilla_gorilla_gorilla-SAMEA5204233	0.00900681	2.26359	0.0235991	0.00465335	1.23655e+06	325145	319340
Gorilla_beringei_beringei-SAMEA1692350	Gorilla_beringei_graueri-SAMEA1692354	Gorilla_gorilla_gorilla-SAMEA5204234	0.0136852	2.54703	0.0108643	0.00693281	1.23369e+06	326286	317476
Gorilla_beringei_beringei-SAMEA1692350	Gorilla_beringei_graueri-SAMEA1692354	Gorilla_gorilla_gorilla-SAMEA5204235	0.0137023	3.01494	0.00257033	0.00723122	1.23586e+06	326836	318000
Gorilla_beringei_beringei-SAMEA1692350	Gorilla_beringei_graueri-SAMEA1692354	Gorilla_gorilla_gorilla-SAMEA5204236	0.0178827	3.9126	9.13077e-05	0.00935803	1.23584e+06	326850	315365
Gorilla_beringei_beringei-SAMEA1692350	Gorilla_beringei_graueri-SAMEA1692354	Gorilla_gorilla_gorilla-SAMEA5204237	0.0117201	2.74429	0.0060642	0.00609563	1.23768e+06	325051	317520
Gorilla_beringei_beringei-SAMEA1692350	Gorilla_beringei_graueri-SAMEA1692354	Gorilla_gorilla_gorilla-SAMEA5204238	0.0145106	2.89049	0.00384646	0.00760281	1.23567e+06	326592	317249
Gorilla_beringei_beringei-SAMEA1692350	Gorilla_beringei_graueri-SAMEA1692354	Gorilla_gorilla_gorilla-SAMN01920477	0.0209377	6.1323	8.66175e-10	0.0111526	1.23608e+06	328116	314658
Gorilla_beringei_beringei-SAMEA1692350	Gorilla_beringei_graueri-SAMEA1692354	Gorilla_gorilla_gorilla-SAMN01920478	0.0163729	3.94412	8.00937e-05	0.00866215	1.23592e+06	326546	316025
Gorilla_beringei_beringei-SAMEA1692350	Gorilla_beringei_graueri-SAMEA1692354	Gorilla_gorilla_gorilla-SAMN01920479	0.0184855	4.90223	9.47542e-07	0.00960513	1.23632e+06	327334	315452
Gorilla_beringei_beringei-SAMEA1692350	Gorilla_beringei_graueri-SAMEA1692354	Gorilla_gorilla_gorilla-SAMN01920480	0.0152423	3.13377	0.00172577	0.00796367	1.2374e+06	326215	316420
Gorilla_beringei_beringei-SAMEA1692350	Gorilla_beringei_graueri-SAMEA1692354	Gorilla_gorilla_gorilla-SAMN01920481	0.0120307	2.67649	0.00743968	0.00656061	1.2358e+06	325684	317940
Gorilla_beringei_beringei-SAMEA1692350	Gorilla_beringei_graueri-SAMEA1692354	Gorilla_gorilla_gorilla-SAMN01920482	0.0089772	2.25479	0.0241465	0.00461853	1.23405e+06	324508	318733
Gorilla_beringei_beringei-SAMEA1692350	Gorilla_beringei_graueri-SAMEA1692354	Gorilla_gorilla_gorilla-SAMN01920483	0.0267792	6.31181	2.75784e-10	0.0148965	1.22478e+06	334216	316783
Gorilla_beringei_beringei-SAMEA1692350	Gorilla_beringei_graueri-SAMEA1692354	Gorilla_gorilla_gorilla-SAMN01920484	0.0184899	4.64513	3.39857e-06	0.00954333	1.23553e+06	326852	314985
Gorilla_beringei_beringei-SAMEA1692350	Gorilla_beringei_graueri-SAMEA1692354	Gorilla_gorilla_gorilla-SAMN01920485	0.0171124	3.50614	0.000454648	0.00843633	1.23998e+06	325590	314634
Gorilla_beringei_beringei-SAMEA1692350	Gorilla_beringei_graueri-SAMEA1692354	Gorilla_gorilla_gorilla-SAMN01920486	0.0141883	3.4949	0.000474239	0.00740837	1.23441e+06	325398	316293
Gorilla_beringei_beringei-SAMEA1692350	Gorilla_beringei_graueri-SAMEA1692354	Gorilla_gorilla_gorilla-SAMN01920487	0.0172235	3.60559	0.000311449	0.00887919	1.23313e+06	326794	315728
Gorilla_beringei_beringei-SAMEA1692350	Gorilla_beringei_graueri-SAMEA1692354	Gorilla_gorilla_gorilla-SAMN01920488	0.0170332	4.23108	2.32567e-05	0.00865929	1.22894e+06	325734	314824
Gorilla_beringei_beringei-SAMEA1692350	Gorilla_beringei_graueri-SAMEA1692354	Gorilla_gorilla_gorilla-SAMN01920489	0.0120196	2.47137	0.0134597	0.00612817	1.2281e+06	325843	318103
Gorilla_beringei_beringei-SAMEA1692350	Gorilla_beringei_graueri-SAMEA1692354	Gorilla_gorilla_gorilla-SAMN01920490	0.0140463	2.90223	0.00370516	0.00717323	1.22077e+06	323552	314588
Gorilla_beringei_beringei-SAMEA1692350	Gorilla_beringei_graueri-SAMEA1692354	Gorilla_gorilla_gorilla-SAMN01920491	0.0169305	3.95124	7.77489e-05	0.00846617	1.23276e+06	325425	314590
Gorilla_beringei_beringei-SAMEA1692350	Gorilla_beringei_graueri-SAMEA1692354	Gorilla_gorilla_gorilla-SAMN01920492	0.0122416	2.74578	0.00603671	0.00623482	1.22545e+06	325100	317236
Gorilla_beringei_beringei-SAMEA1692350	Gorilla_beringei_graueri-SAMEA1692354	Gorilla_gorilla_gorilla-SAMN01920493	0.0179444	4.01753	5.88101e-05	0.00884255	1.22796e+06	326588	315074
Gorilla_beringei_beringei-SAMEA1692350	Gorilla_beringei_graueri-SAMEA1692354	Gorilla_gorilla_gorilla-SAMN01920494	0.0166174	3.96303	7.40045e-05	0.00867193	1.22386e+06	328136	317408
Gorilla_beringei_beringei-SAMEA1692350	Gorilla_beringei_graueri-SAMEA1692354	Gorilla_gorilla_gorilla-SAMN01920495	0.0173694	3.99997	6.33504e-05	0.00890877	1.23248e+06	325927	314798
Gorilla_beringei_beringei-SAMEA1692350	Gorilla_beringei_graueri-SAMEA1692354	Gorilla_gorilla_gorilla-SAMN01920496	0.0164599	3.78519	0.000153589	0.00725244	1.2339e+06	324547	314036
Gorilla_beringei_beringei-SAMEA1692350	Gorilla_beringei_graueri-SAMEA1692354	Gorilla_gorilla_gorilla-SAMN01920497	0.0115564	3.00013	0.00269868	0.00557352	1.23618e+06	324667	317249
Gorilla_beringei_beringei-SAMEA1692350	Gorilla_beringei_graueri-SAMEA1692354	Gorilla_gorilla_gorilla-SAMN01920498	0.0162262	2.59107	0.0095679	0.0080542	1.23573e+06	326358	315936
Gorilla_beringei_beringei-SAMEA1692350	Gorilla_beringei_graueri-SAMEA1692354	Gorilla_gorilla_gorilla-SAMN01920499	0.0122833	2.93617	0.00332292	0.00629383	1.23459e+06	324939	317053
Gorilla_beringei_beringei-SAMEA1692350	Gorilla_beringei_graueri-SAMEA1692354	Gorilla_gorilla_gorilla-SAMN01920500	0.0105855	2.12986	0.0331834	0.00549306	1.24011e+06	324534	317735
Gorilla_beringei_beringei-SAMEA1692350	Gorilla_beringei_graueri-SAMEA1692354	Gorilla_gorilla_gorilla-SAMN01920501	0.0152332	3.96261	7.41343e-05	0.00797516	1.23464e+06	327583	317752
Gorilla_beringei_beringei-SAMEA1692350	Gorilla_beringei_graueri-SAMEA1692354	Gorilla_gorilla_gorilla-SAMN01920502	0.014714	4.9657	6.84527e-07	0.00745426	1.23804e+06	326062	316606
Gorilla_beringei_beringei-SAMEA1692350	Gorilla_beringei_graueri-SAMEA1692354	Gorilla_gorilla_gorilla-SAMN01920503	0.0139583	3.14066	0.00168569	0.00635952	1.23875e+06	325218	316264
Gorilla_beringei_graueri-SAMEA1692355	Gorilla_beringei_graueri-SAMEA2697041	Gorilla_beringei_beringei-SAMEA1692350	0.00680767	0.637414	0.523855	0.00511746	728965	318340	314035
Gorilla_beringei_graueri-SAMEA2697042	Gorilla_beringei_graueri-SAMEA1692355	Gorilla_beringei_beringei-SAMEA1692350	0.00963912	0.797245	0.425309	0.00730096	713107	318317	312239
Gorilla_beringei_graueri-SAMEA3991715	Gorilla_beringei_graueri-SAMEA1692355	Gorilla_beringei_beringei-SAMEA1692350	0.00646087	0.692858	0.488399	0.00492596	724580	324797	320627
Gorilla_beringei_graueri-SAMEA1692355	Gorilla_beringei_graueri-SAMN01920473	Gorilla_beringei_beringei-SAMEA1692350	0.00764692	0.679282	0.496959	0.0054379	756175	301774	297193
Gorilla_beringei_graueri-SAMN01920474	Gorilla_beringei_graueri-SAMEA1692355	Gorilla_beringei_beringei-SAMEA1692350	0.0331073	3.83443	0.000125858	0.0236228	749670	317704	297341
Gorilla_beringei_beringei-SAMEA1692350	Gorilla_beringei_graueri-SAMEA1692355	Gorilla_gorilla_diehli-SAMN01920476	0.0355973	8.04662	8.51099e-16	0.0167385	1.19375e+06	343355	319750
Gorilla_beringei_beringei-SAMEA1692350	Gorilla_beringei_graueri-SAMEA1692355	Gorilla_gorilla_gorilla-SAMEA5204233	0.00577154	1.16217	0.245167	0.00298697	1.23582e+06	324588	320863
Gorilla_beringei_beringei-SAMEA1692350	Gorilla_beringei_graueri-SAMEA1692355	Gorilla_gorilla_gorilla-SAMEA5204234	0.00873111	1.77391	0.0760789	0.00442596	1.23319e+06	324821	319198
Gorilla_beringei_beringei-SAMEA1692350	Gorilla_beringei_graueri-SAMEA1692355	Gorilla_gorilla_gorilla-SAMEA5204235	0.00832399	1.46412	0.143162	0.00439675	1.23561e+06	325307	319936
Gorilla_beringei_beringei-SAMEA1692350	Gorilla_beringei_graueri-SAMEA1692355	Gorilla_gorilla_gorilla-SAMEA5204236	0.0116635	2.83733	0.00454924	0.00611192	1.23594e+06	325201	317703
Gorilla_beringei_beringei-SAMEA1692350	Gorilla_beringei_graueri-SAMEA1692355	Gorilla_gorilla_gorilla-SAMEA5204237	0.0084499	1.71014	0.0872392	0.00440065	1.23685e+06	324349	318913
Gorilla_beringei_beringei-SAMEA1692350	Gorilla_beringei_graueri-SAMEA1692355	Gorilla_gorilla_gorilla-SAMEA5204238	0.0134145	2.31942	0.0203721	0.00703196	1.23385e+06	326302	317663
Gorilla_beringei_beringei-SAMEA1692350	Gorilla_beringei_graueri-SAMEA1692355	Gorilla_gorilla_gorilla-SAMN01920477	0.0189904	4.09593	4.20472e-05	0.0101338	1.23497e+06	328020	315794
Gorilla_beringei_beringei-SAMEA1692350	Gorilla_beringei_graueri-SAMEA1692355	Gorilla_gorilla_gorilla-SAMN01920478	0.0129484	2.97121	0.0029663	0.00687222	1.23571e+06	326402	318058
Gorilla_beringei_beringei-SAMEA1692350	Gorilla_beringei_graueri-SAMEA1692355	Gorilla_gorilla_gorilla-SAMN01920479	0.0144463	2.85496	0.00430429	0.00752437	1.23606e+06	326733	317427
Gorilla_beringei_beringei-SAMEA1692350	Gorilla_beringei_graueri-SAMEA1692355	Gorilla_gorilla_gorilla-SAMN01920480	0.0110774	2.33945	0.0193119	0.00580005	1.23709e+06	325484	318352
Gorilla_beringei_beringei-SAMEA1692350	Gorilla_beringei_graueri-SAMEA1692355	Gorilla_gorilla_gorilla-SAMN01920481	0.0103932	2.23459	0.0254444	0.00568144	1.23477e+06	325858	319154
Gorilla_beringei_beringei-SAMEA1692350	Gorilla_beringei_graueri-SAMEA1692355	Gorilla_gorilla_gorilla-SAMN01920482	0.00588772	1.1865	0.235425	0.00303435	1.23327e+06	324008	320214
Gorilla_beringei_beringei-SAMEA1692350	Gorilla_beringei_graueri-SAMEA1692355	Gorilla_gorilla_gorilla-SAMN01920483	0.0218539	5.42609	5.76028e-08	0.0121766	1.22459e+06	333054	318809
Gorilla_beringei_beringei-SAMEA1692350	Gorilla_beringei_graueri-SAMEA1692355	Gorilla_gorilla_gorilla-SAMN01920484	0.0167048	4.47816	7.52907e-06	0.00864061	1.23446e+06	326880	316138
Gorilla_beringei_beringei-SAMEA1692350	Gorilla_beringei_graueri-SAMEA1692355	Gorilla_gorilla_gorilla-SAMN01920485	0.0129138	2.79327	0.00521774	0.0063726	1.23932e+06	324482	316208
Gorilla_beringei_beringei-SAMEA1692350	Gorilla_beringei_graueri-SAMEA1692355	Gorilla_gorilla_gorilla-SAMN01920486	0.00470319	1.01872	0.308336	0.00245576	1.23519e+06	322275	319257
Gorilla_beringei_beringei-SAMEA1692350	Gorilla_beringei_graueri-SAMEA1692355	Gorilla_gorilla_gorilla-SAMN01920487	0.0133247	2.49632	0.012549	0.00687983	1.23255e+06	325954	317381
Gorilla_beringei_beringei-SAMEA1692350	Gorilla_beringei_graueri-SAMEA1692355	Gorilla_gorilla_gorilla-SAMN01920488	0.0132077	2.58375	0.00977338	0.00672696	1.22837e+06	325026	316552
Gorilla_beringei_beringei-SAMEA1692350	Gorilla_beringei_graueri-SAMEA1692355	Gorilla_gorilla_gorilla-SAMN01920489	0.00573393	1.36601	0.171935	0.00292875	1.22839e+06	324316	320618
Gorilla_beringei_beringei-SAMEA1692350	Gorilla_beringei_graueri-SAMEA1692355	Gorilla_gorilla_gorilla-SAMN01920490	0.00600072	1.28518	0.198729	0.00306621	1.22135e+06	321106	317276
Gorilla_beringei_beringei-SAMEA1692350	Gorilla_beringei_graueri-SAMEA1692355	Gorilla_gorilla_gorilla-SAMN01920491	0.0106254	2.33325	0.0196351	0.00532208	1.23308e+06	323875	317064
Gorilla_beringei_beringei-SAMEA1692350	Gorilla_beringei_graueri-SAMEA1692355	Gorilla_gorilla_gorilla-SAMN01920492	0.00605258	1.51892	0.128783	0.00308432	1.22524e+06	323213	319324
Gorilla_beringei_beringei-SAMEA1692350	Gorilla_beringei_graueri-SAMEA1692355	Gorilla_gorilla_gorilla-SAMN01920493	0.0151709	3.61837	0.000296469	0.0074858	1.22689e+06	326047	316302
Gorilla_beringei_beringei-SAMEA1692350	Gorilla_beringei_graueri-SAMEA1692355	Gorilla_gorilla_gorilla-SAMN01920494	0.0124563	3.05764	0.00223088	0.0065015	1.22289e+06	326759	318719
Gorilla_beringei_beringei-SAMEA1692350	Gorilla_beringei_graueri-SAMEA1692355	Gorilla_gorilla_gorilla-SAMN01920495	0.0125446	2.50932	0.0120964	0.00644331	1.23218e+06	324750	316703
Gorilla_beringei_beringei-SAMEA1692350	Gorilla_beringei_graueri-SAMEA1692355	Gorilla_gorilla_gorilla-SAMN01920496	0.012721	2.7316	0.00630281	0.00560847	1.23306e+06	323475	315349
Gorilla_beringei_beringei-SAMEA1692350	Gorilla_beringei_graueri-SAMEA1692355	Gorilla_gorilla_gorilla-SAMN01920497	0.0105913	2.73162	0.00630232	0.00511563	1.2346e+06	324751	317944
Gorilla_beringei_beringei-SAMEA1692350	Gorilla_beringei_graueri-SAMEA1692355	Gorilla_gorilla_gorilla-SAMN01920498	0.0130214	2.42867	0.0151542	0.00647692	1.2351e+06	325930	317551
Gorilla_beringei_beringei-SAMEA1692350	Gorilla_beringei_graueri-SAMEA1692355	Gorilla_gorilla_gorilla-SAMN01920499	0.00811525	1.88788	0.0590425	0.00416763	1.23435e+06	324227	319007
Gorilla_beringei_beringei-SAMEA1692350	Gorilla_beringei_graueri-SAMEA1692355	Gorilla_gorilla_gorilla-SAMN01920500	0.0091582	2.05176	0.0401925	0.0047605	1.23878e+06	324542	318652
Gorilla_beringei_beringei-SAMEA1692350	Gorilla_beringei_graueri-SAMEA1692355	Gorilla_gorilla_gorilla-SAMN01920501	0.0108512	2.71739	0.00657996	0.00568263	1.23384e+06	326173	319171
Gorilla_beringei_beringei-SAMEA1692350	Gorilla_beringei_graueri-SAMEA1692355	Gorilla_gorilla_gorilla-SAMN01920502	0.0157184	3.36269	0.000771866	0.00798673	1.23633e+06	327258	317129
Gorilla_beringei_beringei-SAMEA1692350	Gorilla_beringei_graueri-SAMEA1692355	Gorilla_gorilla_gorilla-SAMN01920503	0.0135454	2.88783	0.00387916	0.00618217	1.23711e+06	325559	316857
Gorilla_beringei_graueri-SAMEA2697042	Gorilla_beringei_graueri-SAMEA2697041	Gorilla_beringei_beringei-SAMEA1692350	0.0194449	1.64656	0.0996481	0.0127926	768109	279097	268450
Gorilla_beringei_graueri-SAMEA3991715	Gorilla_beringei_graueri-SAMEA2697041	Gorilla_beringei_beringei-SAMEA1692350	0.0139218	1.4223	0.15494	0.0100403	744543	309180	300689
Gorilla_beringei_graueri-SAMEA2697041	Gorilla_beringei_graueri-SAMN01920473	Gorilla_beringei_beringei-SAMEA1692350	0.00038434	0.0344319	0.972533	0.00029508	718768	321453	321206
Gorilla_beringei_graueri-SAMN01920474	Gorilla_beringei_graueri-SAMEA2697041	Gorilla_beringei_beringei-SAMEA1692350	0.0382874	4.9133	8.95577e-07	0.028618	724159	334114	309473
Gorilla_beringei_beringei-SAMEA1692350	Gorilla_beringei_graueri-SAMEA2697041	Gorilla_gorilla_diehli-SAMN01920476	0.0349769	7.2041	5.84304e-13	0.0163832	1.19566e+06	341454	318375
Gorilla_beringei_beringei-SAMEA1692350	Gorilla_beringei_graueri-SAMEA2697041	Gorilla_gorilla_gorilla-SAMEA5204233	0.00611079	1.48318	0.138027	0.00315034	1.23747e+06	323095	319170
Gorilla_beringei_beringei-SAMEA1692350	Gorilla_beringei_graueri-SAMEA2697041	Gorilla_gorilla_gorilla-SAMEA5204234	0.011424	2.52838	0.011459	0.00576855	1.23406e+06	324070	316750
Gorilla_beringei_beringei-SAMEA1692350	Gorilla_beringei_graueri-SAMEA2697041	Gorilla_gorilla_gorilla-SAMEA5204235	0.0094578	2.22495	0.0260844	0.0049744	1.23686e+06	323948	317877
Gorilla_beringei_beringei-SAMEA1692350	Gorilla_beringei_graueri-SAMEA2697041	Gorilla_gorilla_gorilla-SAMEA5204236	0.0141412	2.76354	0.00571779	0.00738181	1.23687e+06	324405	315358
Gorilla_beringei_beringei-SAMEA1692350	Gorilla_beringei_graueri-SAMEA2697041	Gorilla_gorilla_gorilla-SAMEA5204237	0.00839927	1.71625	0.0861165	0.00435673	1.23854e+06	322686	317310
Gorilla_beringei_beringei-SAMEA1692350	Gorilla_beringei_graueri-SAMEA2697041	Gorilla_gorilla_gorilla-SAMEA5204238	0.0127848	2.59922	0.00934356	0.00667956	1.23598e+06	324684	316486
Gorilla_beringei_beringei-SAMEA1692350	Gorilla_beringei_graueri-SAMEA2697041	Gorilla_gorilla_gorilla-SAMN01920477	0.0189382	4.47344	7.69719e-06	0.0100623	1.23655e+06	326237	314110
Gorilla_beringei_beringei-SAMEA1692350	Gorilla_beringei_graueri-SAMEA2697041	Gorilla_gorilla_gorilla-SAMN01920478	0.0146664	4.14137	3.45232e-05	0.00774792	1.23671e+06	325108	315710
Gorilla_beringei_beringei-SAMEA1692350	Gorilla_beringei_graueri-SAMEA2697041	Gorilla_gorilla_gorilla-SAMN01920479	0.0154213	4.61118	4.00387e-06	0.00799997	1.23745e+06	325400	315516
Gorilla_beringei_beringei-SAMEA1692350	Gorilla_beringei_graueri-SAMEA2697041	Gorilla_gorilla_gorilla-SAMN01920480	0.0129697	2.56274	0.0103849	0.00676999	1.23846e+06	324750	316434
Gorilla_beringei_beringei-SAMEA1692350	Gorilla_beringei_graueri-SAMEA2697041	Gorilla_gorilla_gorilla-SAMN01920481	0.0114984	2.29627	0.0216606	0.00625631	1.2359e+06	324339	316965
Gorilla_beringei_beringei-SAMEA1692350	Gorilla_beringei_graueri-SAMEA2697041	Gorilla_gorilla_gorilla-SAMN01920482	0.00618347	1.50308	0.132818	0.00317419	1.23494e+06	322473	318510
Gorilla_beringei_beringei-SAMEA1692350	Gorilla_beringei_graueri-SAMEA2697041	Gorilla_gorilla_gorilla-SAMN01920483	0.0234184	5.00301	5.64409e-07	0.0129972	1.2258e+06	331912	316722
Gorilla_beringei_beringei-SAMEA1692350	Gorilla_beringei_graueri-SAMEA2697041	Gorilla_gorilla_gorilla-SAMN01920484	0.0180315	4.50039	6.78294e-06	0.00929583	1.23595e+06	325879	314335
Gorilla_beringei_beringei-SAMEA1692350	Gorilla_beringei_graueri-SAMEA2697041	Gorilla_gorilla_gorilla-SAMN01920485	0.0164988	3.29774	0.000974664	0.0081236	1.2404e+06	324572	314036
Gorilla_beringei_beringei-SAMEA1692350	Gorilla_beringei_graueri-SAMEA2697041	Gorilla_gorilla_gorilla-SAMN01920486	0.010603	2.76102	0.00576217	0.00552069	1.23532e+06	322897	316122
Gorilla_beringei_beringei-SAMEA1692350	Gorilla_beringei_graueri-SAMEA2697041	Gorilla_gorilla_gorilla-SAMN01920487	0.0169702	3.4636	0.000533003	0.00873161	1.23323e+06	325635	314767
Gorilla_beringei_beringei-SAMEA1692350	Gorilla_beringei_graueri-SAMEA2697041	Gorilla_gorilla_gorilla-SAMN01920488	0.0163608	3.48143	0.00049874	0.00830631	1.2294e+06	324648	314196
Gorilla_beringei_beringei-SAMEA1692350	Gorilla_beringei_graueri-SAMEA2697041	Gorilla_gorilla_gorilla-SAMN01920489	0.00732906	1.59553	0.110593	0.00372673	1.22948e+06	323043	318342
Gorilla_beringei_beringei-SAMEA1692350	Gorilla_beringei_graueri-SAMEA2697041	Gorilla_gorilla_gorilla-SAMN01920490	0.0108311	2.21679	0.0266376	0.005521	1.22217e+06	321545	314654
Gorilla_beringei_beringei-SAMEA1692350	Gorilla_beringei_graueri-SAMEA2697041	Gorilla_gorilla_gorilla-SAMN01920491	0.0142945	3.84878	0.000118709	0.00714135	1.23411e+06	323866	314737
Gorilla_beringei_beringei-SAMEA1692350	Gorilla_beringei_graueri-SAMEA2697041	Gorilla_gorilla_gorilla-SAMN01920492	0.00957302	2.03952	0.0413981	0.00486869	1.22645e+06	323354	317222
Gorilla_beringei_beringei-SAMEA1692350	Gorilla_beringei_graueri-SAMEA2697041	Gorilla_gorilla_gorilla-SAMN01920493	0.0132741	3.08268	0.00205143	0.00653413	1.22976e+06	324299	315802
Gorilla_beringei_beringei-SAMEA1692350	Gorilla_beringei_graueri-SAMEA2697041	Gorilla_gorilla_gorilla-SAMN01920494	0.0152193	3.68698	0.000226927	0.00792684	1.2244e+06	326626	316834
Gorilla_beringei_beringei-SAMEA1692350	Gorilla_beringei_graueri-SAMEA2697041	Gorilla_gorilla_gorilla-SAMN01920495	0.0188668	4.10371	4.06583e-05	0.00966465	1.23225e+06	325565	313508
Gorilla_beringei_beringei-SAMEA1692350	Gorilla_beringei_graueri-SAMEA2697041	Gorilla_gorilla_gorilla-SAMN01920496	0.0145518	3.37878	0.000728071	0.00639631	1.23452e+06	322733	313475
Gorilla_beringei_beringei-SAMEA1692350	Gorilla_beringei_graueri-SAMEA2697041	Gorilla_gorilla_gorilla-SAMN01920497	0.0127934	3.14313	0.00167152	0.00615863	1.23579e+06	324014	315828
Gorilla_beringei_beringei-SAMEA1692350	Gorilla_beringei_graueri-SAMEA2697041	Gorilla_gorilla_gorilla-SAMN01920498	0.0171678	3.06271	0.00219342	0.00851987	1.23599e+06	326170	315160
Gorilla_beringei_beringei-SAMEA1692350	Gorilla_beringei_graueri-SAMEA2697041	Gorilla_gorilla_gorilla-SAMN01920499	0.0134056	3.14589	0.00165584	0.00686743	1.2348e+06	324749	316158
Gorilla_beringei_beringei-SAMEA1692350	Gorilla_beringei_graueri-SAMEA2697041	Gorilla_gorilla_gorilla-SAMN01920500	0.00918557	1.9176	0.0551613	0.00475724	1.2405e+06	323007	317127
Gorilla_beringei_beringei-SAMEA1692350	Gorilla_beringei_graueri-SAMEA2697041	Gorilla_gorilla_gorilla-SAMN01920501	0.0130421	3.33417	0.000855539	0.00681147	1.23528e+06	325661	317276
Gorilla_beringei_beringei-SAMEA1692350	Gorilla_beringei_graueri-SAMEA2697041	Gorilla_gorilla_gorilla-SAMN01920502	0.0148152	3.88407	0.000102721	0.00749253	1.23806e+06	325093	315601
Gorilla_beringei_beringei-SAMEA1692350	Gorilla_beringei_graueri-SAMEA2697041	Gorilla_gorilla_gorilla-SAMN01920503	0.0156147	3.83322	0.000126478	0.00709678	1.2381e+06	324503	314525
Gorilla_beringei_graueri-SAMEA2697042	Gorilla_beringei_graueri-SAMEA3991715	Gorilla_beringei_beringei-SAMEA1692350	0.00335227	0.280217	0.779311	0.00239751	737702	298782	296785
Gorilla_beringei_graueri-SAMEA2697042	Gorilla_beringei_graueri-SAMN01920473	Gorilla_beringei_beringei-SAMEA1692350	0.0169645	1.19055	0.233832	0.0129291	709344	322678	311912
Gorilla_beringei_graueri-SAMN01920474	Gorilla_beringei_graueri-SAMEA2697042	Gorilla_beringei_beringei-SAMEA1692350	0.0215053	1.73455	0.0828204	0.0161141	715955	323636	310010
Gorilla_beringei_beringei-SAMEA1692350	Gorilla_beringei_graueri-SAMEA2697042	Gorilla_gorilla_diehli-SAMN01920476	0.035694	7.54134	4.65149e-14	0.016888	1.16545e+06	338790	315438
Gorilla_beringei_beringei-SAMEA1692350	Gorilla_beringei_graueri-SAMEA2697042	Gorilla_gorilla_gorilla-SAMEA5204233	0.00642449	1.24302	0.21386	0.00334266	1.20674e+06	320221	316133
Gorilla_beringei_beringei-SAMEA1692350	Gorilla_beringei_graueri-SAMEA2697042	Gorilla_gorilla_gorilla-SAMEA5204234	0.0101503	2.3395	0.0193093	0.0051776	1.20434e+06	320986	314535
Gorilla_beringei_beringei-SAMEA1692350	Gorilla_beringei_graueri-SAMEA2697042	Gorilla_gorilla_gorilla-SAMEA5204235	0.0090252	1.84231	0.0654294	0.00479438	1.20656e+06	321078	315334
Gorilla_beringei_beringei-SAMEA1692350	Gorilla_beringei_graueri-SAMEA2697042	Gorilla_gorilla_gorilla-SAMEA5204236	0.0154297	3.09774	0.00195005	0.00814049	1.20624e+06	322256	312462
Gorilla_beringei_beringei-SAMEA1692350	Gorilla_beringei_graueri-SAMEA2697042	Gorilla_gorilla_gorilla-SAMEA5204237	0.00904093	1.84078	0.0656544	0.00473605	1.20787e+06	320176	314438
Gorilla_beringei_beringei-SAMEA1692350	Gorilla_beringei_graueri-SAMEA2697042	Gorilla_gorilla_gorilla-SAMEA5204238	0.0117387	2.209	0.0271743	0.00619377	1.20594e+06	321537	314076
Gorilla_beringei_beringei-SAMEA1692350	Gorilla_beringei_graueri-SAMEA2697042	Gorilla_gorilla_gorilla-SAMN01920477	0.0188459	4.33424	1.46263e-05	0.010126	1.20636e+06	323764	311786
Gorilla_beringei_beringei-SAMEA1692350	Gorilla_beringei_graueri-SAMEA2697042	Gorilla_gorilla_gorilla-SAMN01920478	0.0157823	3.62305	0.000291153	0.00841859	1.20606e+06	322623	312597
Gorilla_beringei_beringei-SAMEA1692350	Gorilla_beringei_graueri-SAMEA2697042	Gorilla_gorilla_gorilla-SAMN01920479	0.015637	4.25081	2.13003e-05	0.00819531	1.20685e+06	322749	312811
Gorilla_beringei_beringei-SAMEA1692350	Gorilla_beringei_graueri-SAMEA2697042	Gorilla_gorilla_gorilla-SAMN01920480	0.0123558	2.3863	0.0170187	0.00650468	1.20794e+06	321373	313528
Gorilla_beringei_beringei-SAMEA1692350	Gorilla_beringei_graueri-SAMEA2697042	Gorilla_gorilla_gorilla-SAMN01920481	0.00970947	2.0041	0.0450598	0.00533793	1.2061e+06	321115	314939
Gorilla_beringei_beringei-SAMEA1692350	Gorilla_beringei_graueri-SAMEA2697042	Gorilla_gorilla_gorilla-SAMN01920482	0.00652072	1.26513	0.205825	0.00337825	1.20423e+06	319616	315475
Gorilla_beringei_beringei-SAMEA1692350	Gorilla_beringei_graueri-SAMEA2697042	Gorilla_gorilla_gorilla-SAMN01920483	0.0245585	5.18571	2.15195e-07	0.0137759	1.19542e+06	329680	313876
Gorilla_beringei_beringei-SAMEA1692350	Gorilla_beringei_graueri-SAMEA2697042	Gorilla_gorilla_gorilla-SAMN01920484	0.0159607	4.09335	4.25178e-05	0.0083103	1.20616e+06	322487	312355
Gorilla_beringei_beringei-SAMEA1692350	Gorilla_beringei_graueri-SAMEA2697042	Gorilla_gorilla_gorilla-SAMN01920485	0.0140169	2.98799	0.00280818	0.00696201	1.21004e+06	320576	311713
Gorilla_beringei_beringei-SAMEA1692350	Gorilla_beringei_graueri-SAMEA2697042	Gorilla_gorilla_gorilla-SAMN01920486	0.00809464	1.98735	0.0468841	0.00425345	1.20583e+06	319239	314112
Gorilla_beringei_beringei-SAMEA1692350	Gorilla_beringei_graueri-SAMEA2697042	Gorilla_gorilla_gorilla-SAMN01920487	0.0135884	3.45654	0.000547154	0.00705928	1.20411e+06	321792	313164
Gorilla_beringei_beringei-SAMEA1692350	Gorilla_beringei_graueri-SAMEA2697042	Gorilla_gorilla_gorilla-SAMN01920488	0.0134418	2.5411	0.0110503	0.00688498	1.19993e+06	320719	312212
Gorilla_beringei_beringei-SAMEA1692350	Gorilla_beringei_graueri-SAMEA2697042	Gorilla_gorilla_gorilla-SAMN01920489	0.00806065	1.86958	0.061542	0.00414076	1.1994e+06	320746	315617
Gorilla_beringei_beringei-SAMEA1692350	Gorilla_beringei_graueri-SAMEA2697042	Gorilla_gorilla_gorilla-SAMN01920490	0.0100841	2.12237	0.0338065	0.00518917	1.19264e+06	318479	312120
Gorilla_beringei_beringei-SAMEA1692350	Gorilla_beringei_graueri-SAMEA2697042	Gorilla_gorilla_gorilla-SAMN01920491	0.0150597	3.70912	0.00020798	0.0075953	1.20339e+06	321308	311774
Gorilla_beringei_beringei-SAMEA1692350	Gorilla_beringei_graueri-SAMEA2697042	Gorilla_gorilla_gorilla-SAMN01920492	0.00882092	1.67219	0.0944876	0.00452809	1.19623e+06	320113	314515
Gorilla_beringei_beringei-SAMEA1692350	Gorilla_beringei_graueri-SAMEA2697042	Gorilla_gorilla_gorilla-SAMN01920493	0.0144401	3.11674	0.00182865	0.00716864	1.19858e+06	321532	312378
Gorilla_beringei_beringei-SAMEA1692350	Gorilla_beringei_graueri-SAMEA2697042	Gorilla_gorilla_gorilla-SAMN01920494	0.0147973	3.53101	0.000413983	0.0077804	1.19434e+06	323654	314215
Gorilla_beringei_beringei-SAMEA1692350	Gorilla_beringei_graueri-SAMEA2697042	Gorilla_gorilla_gorilla-SAMN01920495	0.013104	2.75217	0.00592019	0.00677597	1.20348e+06	320867	312566
Gorilla_beringei_beringei-SAMEA1692350	Gorilla_beringei_graueri-SAMEA2697042	Gorilla_gorilla_gorilla-SAMN01920496	0.0144647	2.90218	0.00370577	0.00642406	1.20418e+06	320126	310997
Gorilla_beringei_beringei-SAMEA1692350	Gorilla_beringei_graueri-SAMEA2697042	Gorilla_gorilla_gorilla-SAMN01920497	0.0130168	3.28819	0.00100832	0.00632996	1.20522e+06	321374	313116
Gorilla_beringei_beringei-SAMEA1692350	Gorilla_beringei_graueri-SAMEA2697042	Gorilla_gorilla_gorilla-SAMN01920498	0.0168729	3.04576	0.00232092	0.00845351	1.20549e+06	323165	312440
Gorilla_beringei_beringei-SAMEA1692350	Gorilla_beringei_graueri-SAMEA2697042	Gorilla_gorilla_gorilla-SAMN01920499	0.01102	2.53243	0.0113276	0.00569198	1.20427e+06	320681	313690
Gorilla_beringei_beringei-SAMEA1692350	Gorilla_beringei_graueri-SAMEA2697042	Gorilla_gorilla_gorilla-SAMN01920500	0.0105693	2.09189	0.0364484	0.00552659	1.20944e+06	320592	313886
Gorilla_beringei_beringei-SAMEA1692350	Gorilla_beringei_graueri-SAMEA2697042	Gorilla_gorilla_gorilla-SAMN01920501	0.0138425	3.88533	0.000102192	0.00729512	1.20449e+06	322958	314139
Gorilla_beringei_beringei-SAMEA1692350	Gorilla_beringei_graueri-SAMEA2697042	Gorilla_gorilla_gorilla-SAMN01920502	0.0127322	3.70986	0.000207372	0.00649823	1.20811e+06	321465	313382
Gorilla_beringei_beringei-SAMEA1692350	Gorilla_beringei_graueri-SAMEA2697042	Gorilla_gorilla_gorilla-SAMN01920503	0.0149186	3.26478	0.0010955	0.00684871	1.20787e+06	321580	312126
Gorilla_beringei_graueri-SAMEA3991715	Gorilla_beringei_graueri-SAMN01920473	Gorilla_beringei_beringei-SAMEA1692350	0.0135164	1.29436	0.195541	0.0103011	722419	327017	318294
Gorilla_beringei_graueri-SAMN01920474	Gorilla_beringei_graueri-SAMEA3991715	Gorilla_beringei_beringei-SAMEA1692350	0.0246584	2.66492	0.0077006	0.0188386	719131	337513	321269
Gorilla_beringei_beringei-SAMEA1692350	Gorilla_beringei_graueri-SAMEA3991715	Gorilla_gorilla_diehli-SAMN01920476	0.0400501	9.39728	2.3e-16	0.0188926	1.18944e+06	346027	319378
Gorilla_beringei_beringei-SAMEA1692350	Gorilla_beringei_graueri-SAMEA3991715	Gorilla_gorilla_gorilla-SAMEA5204233	0.0137357	2.84897	0.00438607	0.00713288	1.23039e+06	328360	319461
Gorilla_beringei_beringei-SAMEA1692350	Gorilla_beringei_graueri-SAMEA3991715	Gorilla_gorilla_gorilla-SAMEA5204234	0.0180428	3.3397	0.000838683	0.00918657	1.22769e+06	329353	317678
Gorilla_beringei_beringei-SAMEA1692350	Gorilla_beringei_graueri-SAMEA3991715	Gorilla_gorilla_gorilla-SAMEA5204235	0.0168826	3.27897	0.00104186	0.00894285	1.22982e+06	329096	318168
Gorilla_beringei_beringei-SAMEA1692350	Gorilla_beringei_graueri-SAMEA3991715	Gorilla_gorilla_gorilla-SAMEA5204236	0.0212079	4.42023	9.85981e-06	0.0111604	1.23026e+06	329747	316051
Gorilla_beringei_beringei-SAMEA1692350	Gorilla_beringei_graueri-SAMEA3991715	Gorilla_gorilla_gorilla-SAMEA5204237	0.0155926	3.50398	0.000458353	0.00814551	1.23161e+06	327741	317678
Gorilla_beringei_beringei-SAMEA1692350	Gorilla_beringei_graueri-SAMEA3991715	Gorilla_gorilla_gorilla-SAMEA5204238	0.0196691	3.24662	0.00116786	0.0103533	1.22919e+06	329768	317046
Gorilla_beringei_beringei-SAMEA1692350	Gorilla_beringei_graueri-SAMEA3991715	Gorilla_gorilla_gorilla-SAMN01920477	0.0202484	4.30883	1.64117e-05	0.0108419	1.23166e+06	329617	316534
Gorilla_beringei_beringei-SAMEA1692350	Gorilla_beringei_graueri-SAMEA3991715	Gorilla_gorilla_gorilla-SAMN01920478	0.0197723	4.23289	2.30707e-05	0.0105203	1.23033e+06	329504	316727
Gorilla_beringei_beringei-SAMEA1692350	Gorilla_beringei_graueri-SAMEA3991715	Gorilla_gorilla_gorilla-SAMN01920479	0.022032	5.1755	2.27299e-07	0.0115411	1.23145e+06	331144	316867
Gorilla_beringei_beringei-SAMEA1692350	Gorilla_beringei_graueri-SAMEA3991715	Gorilla_gorilla_gorilla-SAMN01920480	0.0175376	3.00277	0.00267536	0.00922855	1.23265e+06	329302	317951
Gorilla_beringei_beringei-SAMEA1692350	Gorilla_beringei_graueri-SAMEA3991715	Gorilla_gorilla_gorilla-SAMN01920481	0.0151579	3.42587	0.000612824	0.00831886	1.23055e+06	328774	318956
Gorilla_beringei_beringei-SAMEA1692350	Gorilla_beringei_graueri-SAMEA3991715	Gorilla_gorilla_gorilla-SAMN01920482	0.0137771	2.87482	0.00404261	0.0071246	1.22793e+06	327753	318845
Gorilla_beringei_beringei-SAMEA1692350	Gorilla_beringei_graueri-SAMEA3991715	Gorilla_gorilla_gorilla-SAMN01920483	0.0294512	6.51012	7.5092e-11	0.0164762	1.21948e+06	336983	317702
Gorilla_beringei_beringei-SAMEA1692350	Gorilla_beringei_graueri-SAMEA3991715	Gorilla_gorilla_gorilla-SAMN01920484	0.0200144	4.50649	6.59096e-06	0.0103942	1.23076e+06	329373	316448
Gorilla_beringei_beringei-SAMEA1692350	Gorilla_beringei_graueri-SAMEA3991715	Gorilla_gorilla_gorilla-SAMN01920485	0.0210933	3.39094	0.000696541	0.0104456	1.23387e+06	328336	314770
Gorilla_beringei_beringei-SAMEA1692350	Gorilla_beringei_graueri-SAMEA3991715	Gorilla_gorilla_gorilla-SAMN01920486	0.0151317	2.79583	0.00517672	0.00793736	1.22938e+06	327206	317451
Gorilla_beringei_beringei-SAMEA1692350	Gorilla_beringei_graueri-SAMEA3991715	Gorilla_gorilla_gorilla-SAMN01920487	0.0216862	4.35536	1.32848e-05	0.0112572	1.2277e+06	330504	316474
Gorilla_beringei_beringei-SAMEA1692350	Gorilla_beringei_graueri-SAMEA3991715	Gorilla_gorilla_gorilla-SAMN01920488	0.0206449	3.29578	0.000981483	0.0105534	1.22331e+06	328696	315399
Gorilla_beringei_beringei-SAMEA1692350	Gorilla_beringei_graueri-SAMEA3991715	Gorilla_gorilla_gorilla-SAMN01920489	0.0160881	3.16335	0.00155966	0.00825133	1.22254e+06	329107	318686
Gorilla_beringei_beringei-SAMEA1692350	Gorilla_beringei_graueri-SAMEA3991715	Gorilla_gorilla_gorilla-SAMN01920490	0.0141423	2.79254	0.0052296	0.00725989	1.21617e+06	325258	316187
Gorilla_beringei_beringei-SAMEA1692350	Gorilla_beringei_graueri-SAMEA3991715	Gorilla_gorilla_gorilla-SAMN01920491	0.0224057	4.69548	2.65982e-06	0.0112746	1.22671e+06	329238	314807
Gorilla_beringei_beringei-SAMEA1692350	Gorilla_beringei_graueri-SAMEA3991715	Gorilla_gorilla_gorilla-SAMN01920492	0.0135032	2.30332	0.0212609	0.00691615	1.22055e+06	327341	318619
Gorilla_beringei_beringei-SAMEA1692350	Gorilla_beringei_graueri-SAMEA3991715	Gorilla_gorilla_gorilla-SAMN01920493	0.0184223	3.60082	0.000317213	0.00913111	1.22344e+06	328660	316769
Gorilla_beringei_beringei-SAMEA1692350	Gorilla_beringei_graueri-SAMEA3991715	Gorilla_gorilla_gorilla-SAMN01920494	0.0194983	4.73533	2.18694e-06	0.0102327	1.21859e+06	330935	318277
Gorilla_beringei_beringei-SAMEA1692350	Gorilla_beringei_graueri-SAMEA3991715	Gorilla_gorilla_gorilla-SAMN01920495	0.0204283	4.05936	4.92069e-05	0.0105439	1.22727e+06	328969	315797
Gorilla_beringei_beringei-SAMEA1692350	Gorilla_beringei_graueri-SAMEA3991715	Gorilla_gorilla_gorilla-SAMN01920496	0.0175563	3.23577	0.00121313	0.00777284	1.22898e+06	326479	315214
Gorilla_beringei_beringei-SAMEA1692350	Gorilla_beringei_graueri-SAMEA3991715	Gorilla_gorilla_gorilla-SAMN01920497	0.0150257	3.39325	0.000690678	0.00728831	1.23059e+06	327648	317947
Gorilla_beringei_beringei-SAMEA1692350	Gorilla_beringei_graueri-SAMEA3991715	Gorilla_gorilla_gorilla-SAMN01920498	0.0211319	3.46232	0.00053554	0.0105625	1.23008e+06	330237	316568
Gorilla_beringei_beringei-SAMEA1692350	Gorilla_beringei_graueri-SAMEA3991715	Gorilla_gorilla_gorilla-SAMN01920499	0.0163274	3.71115	0.000206316	0.00842182	1.22919e+06	328422	317870
Gorilla_beringei_beringei-SAMEA1692350	Gorilla_beringei_graueri-SAMEA3991715	Gorilla_gorilla_gorilla-SAMN01920500	0.0117748	2.3029	0.0212842	0.00614296	1.23517e+06	326662	319059
Gorilla_beringei_beringei-SAMEA1692350	Gorilla_beringei_graueri-SAMEA3991715	Gorilla_gorilla_gorilla-SAMN01920501	0.0190951	4.29347	1.75899e-05	0.0100422	1.22861e+06	330324	317945
Gorilla_beringei_beringei-SAMEA1692350	Gorilla_beringei_graueri-SAMEA3991715	Gorilla_gorilla_gorilla-SAMN01920502	0.0189156	3.85157	0.000117362	0.00964337	1.23241e+06	329467	317235
Gorilla_beringei_beringei-SAMEA1692350	Gorilla_beringei_graueri-SAMEA3991715	Gorilla_gorilla_gorilla-SAMN01920503	0.0170892	3.25849	0.00112008	0.00782551	1.23312e+06	327884	316866
Gorilla_beringei_graueri-SAMN01920474	Gorilla_beringei_graueri-SAMN01920473	Gorilla_beringei_beringei-SAMEA1692350	0.0409577	3.99187	6.55549e-05	0.0289195	751552	316867	291932
Gorilla_beringei_beringei-SAMEA1692350	Gorilla_beringei_graueri-SAMN01920473	Gorilla_gorilla_diehli-SAMN01920476	0.0388959	7.18527	6.70736e-13	0.0182134	1.1961e+06	343082	317392
Gorilla_beringei_beringei-SAMEA1692350	Gorilla_beringei_graueri-SAMN01920473	Gorilla_gorilla_gorilla-SAMEA5204233	0.00702103	1.1481	0.250929	0.00361533	1.23855e+06	323397	318888
Gorilla_beringei_beringei-SAMEA1692350	Gorilla_beringei_graueri-SAMN01920473	Gorilla_gorilla_gorilla-SAMEA5204234	0.00915761	1.53747	0.124178	0.00462891	1.23693e+06	324081	318199
Gorilla_beringei_beringei-SAMEA1692350	Gorilla_beringei_graueri-SAMN01920473	Gorilla_gorilla_gorilla-SAMEA5204235	0.0080423	1.23024	0.218608	0.00422953	1.23909e+06	323854	318686
Gorilla_beringei_beringei-SAMEA1692350	Gorilla_beringei_graueri-SAMN01920473	Gorilla_gorilla_gorilla-SAMEA5204236	0.0138704	2.41062	0.0159253	0.00724134	1.23879e+06	324747	315861
Gorilla_beringei_beringei-SAMEA1692350	Gorilla_beringei_graueri-SAMN01920473	Gorilla_gorilla_gorilla-SAMEA5204237	0.00839852	1.4209	0.155345	0.00435257	1.24006e+06	322804	317427
Gorilla_beringei_beringei-SAMEA1692350	Gorilla_beringei_graueri-SAMN01920473	Gorilla_gorilla_gorilla-SAMEA5204238	0.0116446	1.93661	0.0527934	0.00607432	1.23762e+06	324193	316729
Gorilla_beringei_beringei-SAMEA1692350	Gorilla_beringei_graueri-SAMN01920473	Gorilla_gorilla_gorilla-SAMN01920477	0.0163821	4.09982	4.13471e-05	0.00870697	1.23921e+06	325892	315387
Gorilla_beringei_beringei-SAMEA1692350	Gorilla_beringei_graueri-SAMN01920473	Gorilla_gorilla_gorilla-SAMN01920478	0.0113867	2.44714	0.0143996	0.00601522	1.23949e+06	324423	317118
Gorilla_beringei_beringei-SAMEA1692350	Gorilla_beringei_graueri-SAMN01920473	Gorilla_gorilla_gorilla-SAMN01920479	0.0144737	3.62363	0.000290498	0.00751002	1.23952e+06	325537	316248
Gorilla_beringei_beringei-SAMEA1692350	Gorilla_beringei_graueri-SAMN01920473	Gorilla_gorilla_gorilla-SAMN01920480	0.0107494	1.98664	0.0469621	0.00560721	1.24077e+06	324210	317314
Gorilla_beringei_beringei-SAMEA1692350	Gorilla_beringei_graueri-SAMN01920473	Gorilla_gorilla_gorilla-SAMN01920481	0.00966278	1.93446	0.0530568	0.00525928	1.23844e+06	324258	318052
Gorilla_beringei_beringei-SAMEA1692350	Gorilla_beringei_graueri-SAMN01920473	Gorilla_gorilla_gorilla-SAMN01920482	0.0071727	1.17619	0.23952	0.00367797	1.23604e+06	322838	318239
Gorilla_beringei_beringei-SAMEA1692350	Gorilla_beringei_graueri-SAMN01920473	Gorilla_gorilla_gorilla-SAMN01920483	0.0240792	4.3683	1.2522e-05	0.013369	1.22746e+06	332656	317013
Gorilla_beringei_beringei-SAMEA1692350	Gorilla_beringei_graueri-SAMN01920473	Gorilla_gorilla_gorilla-SAMN01920484	0.0146482	2.52187	0.0116731	0.00755341	1.23884e+06	325256	315865
Gorilla_beringei_beringei-SAMEA1692350	Gorilla_beringei_graueri-SAMN01920473	Gorilla_gorilla_gorilla-SAMN01920485	0.0133422	2.74822	0.00599194	0.00655509	1.24253e+06	323244	314732
Gorilla_beringei_beringei-SAMEA1692350	Gorilla_beringei_graueri-SAMN01920473	Gorilla_gorilla_gorilla-SAMN01920486	0.00713407	1.32167	0.186278	0.0037102	1.23788e+06	321820	317261
Gorilla_beringei_beringei-SAMEA1692350	Gorilla_beringei_graueri-SAMN01920473	Gorilla_gorilla_gorilla-SAMN01920487	0.0166648	2.61695	0.00887186	0.00855951	1.23464e+06	325371	314705
Gorilla_beringei_beringei-SAMEA1692350	Gorilla_beringei_graueri-SAMN01920473	Gorilla_gorilla_gorilla-SAMN01920488	0.0144968	2.17514	0.0296197	0.00734977	1.23125e+06	324012	314752
Gorilla_beringei_beringei-SAMEA1692350	Gorilla_beringei_graueri-SAMN01920473	Gorilla_gorilla_gorilla-SAMN01920489	0.00820014	1.4231	0.154708	0.00417051	1.23107e+06	323787	318520
Gorilla_beringei_beringei-SAMEA1692350	Gorilla_beringei_graueri-SAMN01920473	Gorilla_gorilla_gorilla-SAMN01920490	0.00945174	1.5657	0.117419	0.00481733	1.22398e+06	321403	315384
Gorilla_beringei_beringei-SAMEA1692350	Gorilla_beringei_graueri-SAMN01920473	Gorilla_gorilla_gorilla-SAMN01920491	0.0128985	2.76966	0.00561152	0.00643743	1.23587e+06	323459	315221
Gorilla_beringei_beringei-SAMEA1692350	Gorilla_beringei_graueri-SAMN01920473	Gorilla_gorilla_gorilla-SAMN01920492	0.00836725	1.58364	0.113276	0.00425105	1.22832e+06	323022	317661
Gorilla_beringei_beringei-SAMEA1692350	Gorilla_beringei_graueri-SAMN01920473	Gorilla_gorilla_gorilla-SAMN01920493	0.013033	2.38815	0.0169336	0.00640221	1.2309e+06	323962	315626
Gorilla_beringei_beringei-SAMEA1692350	Gorilla_beringei_graueri-SAMN01920473	Gorilla_gorilla_gorilla-SAMN01920494	0.0130555	2.55487	0.0106228	0.00679141	1.22644e+06	325923	317522
Gorilla_beringei_beringei-SAMEA1692350	Gorilla_beringei_graueri-SAMN01920473	Gorilla_gorilla_gorilla-SAMN01920495	0.0141271	2.54831	0.0108247	0.00723043	1.23525e+06	324158	315127
Gorilla_beringei_beringei-SAMEA1692350	Gorilla_beringei_graueri-SAMN01920473	Gorilla_gorilla_gorilla-SAMN01920496	0.010127	2.09123	0.036507	0.00444831	1.23742e+06	321505	315059
Gorilla_beringei_beringei-SAMEA1692350	Gorilla_beringei_graueri-SAMN01920473	Gorilla_gorilla_gorilla-SAMN01920497	0.00815034	1.52298	0.127763	0.00392195	1.23898e+06	322811	317592
Gorilla_beringei_beringei-SAMEA1692350	Gorilla_beringei_graueri-SAMN01920473	Gorilla_gorilla_gorilla-SAMN01920498	0.0109274	1.59336	0.11108	0.00541924	1.23957e+06	324340	317328
Gorilla_beringei_beringei-SAMEA1692350	Gorilla_beringei_graueri-SAMN01920473	Gorilla_gorilla_gorilla-SAMN01920499	0.00911529	1.97667	0.0480787	0.00466475	1.23766e+06	323468	317625
Gorilla_beringei_beringei-SAMEA1692350	Gorilla_beringei_graueri-SAMN01920473	Gorilla_gorilla_gorilla-SAMN01920500	0.00615453	1.2384	0.215567	0.00318477	1.2431e+06	322182	318240
Gorilla_beringei_beringei-SAMEA1692350	Gorilla_beringei_graueri-SAMN01920473	Gorilla_gorilla_gorilla-SAMN01920501	0.0124579	2.4228	0.0154015	0.00650089	1.237e+06	325590	317577
Gorilla_beringei_beringei-SAMEA1692350	Gorilla_beringei_graueri-SAMN01920473	Gorilla_gorilla_gorilla-SAMN01920502	0.00758431	1.50498	0.13233	0.00383234	1.24192e+06	322895	318034
Gorilla_beringei_beringei-SAMEA1692350	Gorilla_beringei_graueri-SAMN01920473	Gorilla_gorilla_gorilla-SAMN01920503	0.0116541	2.19416	0.028224	0.00529705	1.24118e+06	323660	316203
Gorilla_beringei_beringei-SAMEA1692350	Gorilla_beringei_graueri-SAMN01920474	Gorilla_gorilla_diehli-SAMN01920476	0.0229106	4.78098	1.74446e-06	0.010958	1.18327e+06	344977	329524
Gorilla_beringei_graueri-SAMN01920474	Gorilla_beringei_beringei-SAMEA1692350	Gorilla_gorilla_gorilla-SAMEA5204233	0.002524	0.550472	0.581996	0.00132717	1.22281e+06	328928	327272
Gorilla_beringei_graueri-SAMN01920474	Gorilla_beringei_beringei-SAMEA1692350	Gorilla_gorilla_gorilla-SAMEA5204234	0.000480915	0.088745	0.929285	0.000248255	1.2208e+06	327918	327603
Gorilla_beringei_graueri-SAMN01920474	Gorilla_beringei_beringei-SAMEA1692350	Gorilla_gorilla_gorilla-SAMEA5204235	0.000270479	0.0514208	0.95899	0.000145388	1.22277e+06	328210	328032
Gorilla_beringei_beringei-SAMEA1692350	Gorilla_beringei_graueri-SAMN01920474	Gorilla_gorilla_gorilla-SAMEA5204236	0.00651131	1.33869	0.180672	0.00348107	1.22271e+06	329852	325584
Gorilla_beringei_beringei-SAMEA1692350	Gorilla_beringei_graueri-SAMN01920474	Gorilla_gorilla_gorilla-SAMEA5204237	0.000290279	0.0621331	0.950457	0.000153932	1.224e+06	327367	327177
Gorilla_beringei_beringei-SAMEA1692350	Gorilla_beringei_graueri-SAMN01920474	Gorilla_gorilla_gorilla-SAMEA5204238	0.00107746	0.185093	0.853156	0.000574679	1.22212e+06	327742	327037
Gorilla_beringei_beringei-SAMEA1692350	Gorilla_beringei_graueri-SAMN01920474	Gorilla_gorilla_gorilla-SAMN01920477	0.00691242	1.95719	0.050325	0.00375411	1.22313e+06	329626	325101
Gorilla_beringei_beringei-SAMEA1692350	Gorilla_beringei_graueri-SAMN01920474	Gorilla_gorilla_gorilla-SAMN01920478	0.00455773	1.30185	0.192967	0.00245915	1.22239e+06	328820	325836
Gorilla_beringei_beringei-SAMEA1692350	Gorilla_beringei_graueri-SAMN01920474	Gorilla_gorilla_gorilla-SAMN01920479	0.00555045	1.33643	0.18141	0.0029424	1.22327e+06	329359	325723
Gorilla_beringei_beringei-SAMEA1692350	Gorilla_beringei_graueri-SAMN01920474	Gorilla_gorilla_gorilla-SAMN01920480	0.00446815	0.841919	0.399833	0.00238155	1.22363e+06	328920	325994
Gorilla_beringei_graueri-SAMN01920474	Gorilla_beringei_beringei-SAMEA1692350	Gorilla_gorilla_gorilla-SAMN01920481	0.0024747	0.533635	0.593594	0.00137272	1.22281e+06	328224	326603
Gorilla_beringei_graueri-SAMN01920474	Gorilla_beringei_beringei-SAMEA1692350	Gorilla_gorilla_gorilla-SAMN01920482	0.00192727	0.421514	0.67338	0.00100975	1.22103e+06	328362	327099
Gorilla_beringei_beringei-SAMEA1692350	Gorilla_beringei_graueri-SAMN01920474	Gorilla_gorilla_gorilla-SAMN01920483	0.0247741	5.33746	9.42597e-08	0.0141036	1.20987e+06	341136	324642
Gorilla_beringei_beringei-SAMEA1692350	Gorilla_beringei_graueri-SAMN01920474	Gorilla_gorilla_gorilla-SAMN01920484	0.010718	2.01661	0.0437359	0.00566277	1.22246e+06	331810	324773
Gorilla_beringei_beringei-SAMEA1692350	Gorilla_beringei_graueri-SAMN01920474	Gorilla_gorilla_gorilla-SAMN01920485	0.000254607	0.0489448	0.960963	0.000127888	1.22851e+06	326076	325910
Gorilla_beringei_graueri-SAMN01920474	Gorilla_beringei_beringei-SAMEA1692350	Gorilla_gorilla_gorilla-SAMN01920486	0.00215759	0.410775	0.681237	0.001147	1.22304e+06	327575	326164
Gorilla_beringei_beringei-SAMEA1692350	Gorilla_beringei_graueri-SAMN01920474	Gorilla_gorilla_gorilla-SAMN01920487	0.0017973	0.385157	0.700121	0.000944781	1.22162e+06	328024	326847
Gorilla_beringei_beringei-SAMEA1692350	Gorilla_beringei_graueri-SAMN01920474	Gorilla_gorilla_gorilla-SAMN01920488	0.00359099	0.584894	0.558619	0.00186099	1.21688e+06	327579	325235
Gorilla_beringei_graueri-SAMN01920474	Gorilla_beringei_beringei-SAMEA1692350	Gorilla_gorilla_gorilla-SAMN01920489	0.0040289	0.781674	0.434406	0.00209042	1.21674e+06	329483	326838
Gorilla_beringei_graueri-SAMN01920474	Gorilla_beringei_beringei-SAMEA1692350	Gorilla_gorilla_gorilla-SAMN01920490	0.00271265	0.491063	0.623382	0.00141078	1.20902e+06	325932	324169
Gorilla_beringei_beringei-SAMEA1692350	Gorilla_beringei_graueri-SAMN01920474	Gorilla_gorilla_gorilla-SAMN01920491	0.000743108	0.191087	0.848457	0.000378929	1.22073e+06	326238	325753
Gorilla_beringei_graueri-SAMN01920474	Gorilla_beringei_beringei-SAMEA1692350	Gorilla_gorilla_gorilla-SAMN01920492	0.00395406	0.915661	0.359845	0.00204824	1.21414e+06	328489	325902
Gorilla_beringei_graueri-SAMN01920474	Gorilla_beringei_beringei-SAMEA1692350	Gorilla_gorilla_gorilla-SAMN01920493	0.000620731	0.129561	0.896914	0.000311596	1.2174e+06	327035	326630
Gorilla_beringei_beringei-SAMEA1692350	Gorilla_beringei_graueri-SAMN01920474	Gorilla_gorilla_gorilla-SAMN01920494	0.000594507	0.133943	0.893448	0.000316184	1.21261e+06	329040	328648
Gorilla_beringei_beringei-SAMEA1692350	Gorilla_beringei_graueri-SAMN01920474	Gorilla_gorilla_gorilla-SAMN01920495	0.00239309	0.43282	0.665146	0.00125064	1.2207e+06	327085	325523
Gorilla_beringei_beringei-SAMEA1692350	Gorilla_beringei_graueri-SAMN01920474	Gorilla_gorilla_gorilla-SAMN01920496	0.00247479	0.530161	0.596	0.00111098	1.22191e+06	326034	324425
Gorilla_beringei_graueri-SAMN01920474	Gorilla_beringei_beringei-SAMEA1692350	Gorilla_gorilla_gorilla-SAMN01920497	0.0011692	0.238423	0.811553	0.000574838	1.22306e+06	327422	326658
Gorilla_beringei_beringei-SAMEA1692350	Gorilla_beringei_graueri-SAMN01920474	Gorilla_gorilla_gorilla-SAMN01920498	0.00205835	0.347316	0.728354	0.00104298	1.22339e+06	328181	326833
Gorilla_beringei_graueri-SAMN01920474	Gorilla_beringei_beringei-SAMEA1692350	Gorilla_gorilla_gorilla-SAMN01920499	0.00261837	0.551879	0.581031	0.00136854	1.22275e+06	328399	326684
Gorilla_beringei_graueri-SAMN01920474	Gorilla_beringei_beringei-SAMEA1692350	Gorilla_gorilla_gorilla-SAMN01920500	0.00155638	0.363447	0.716271	0.000823003	1.22676e+06	327712	326693
Gorilla_beringei_graueri-SAMN01920474	Gorilla_beringei_beringei-SAMEA1692350	Gorilla_gorilla_gorilla-SAMN01920501	0.00150336	0.375683	0.707153	0.00080086	1.22228e+06	328758	327770
Gorilla_beringei_beringei-SAMEA1692350	Gorilla_beringei_graueri-SAMN01920474	Gorilla_gorilla_gorilla-SAMN01920502	9.39702e-05	0.0218069	0.982602	4.85257e-05	1.22531e+06	327262	327201
Gorilla_beringei_beringei-SAMEA1692350	Gorilla_beringei_graueri-SAMN01920474	Gorilla_gorilla_gorilla-SAMN01920503	0.0043652	0.998615	0.317981	0.00202795	1.22444e+06	328158	325306
Gorilla_gorilla_gorilla-SAMEA5204233	Gorilla_gorilla_diehli-SAMN01920476	Gorilla_beringei_beringei-SAMEA1692350	0.0374718	7.59057	3.18504e-14	0.0213563	789222	517908	480496
Gorilla_gorilla_gorilla-SAMEA5204234	Gorilla_gorilla_diehli-SAMN01920476	Gorilla_beringei_beringei-SAMEA1692350	0.0372072	9.9666	2.3e-16	0.0208202	814672	508049	471599
Gorilla_gorilla_gorilla-SAMEA5204235	Gorilla_gorilla_diehli-SAMN01920476	Gorilla_beringei_beringei-SAMEA1692350	0.0384953	9.46587	2.3e-16	0.0217598	802234	514374	476240
Gorilla_gorilla_gorilla-SAMEA5204236	Gorilla_gorilla_diehli-SAMN01920476	Gorilla_beringei_beringei-SAMEA1692350	0.0407827	9.10623	2.3e-16	0.0231628	792081	518737	478084
Gorilla_gorilla_gorilla-SAMEA5204237	Gorilla_gorilla_diehli-SAMN01920476	Gorilla_beringei_beringei-SAMEA1692350	0.0405726	8.44409	2.3e-16	0.0230251	793924	518131	477727
Gorilla_gorilla_gorilla-SAMEA5204238	Gorilla_gorilla_diehli-SAMN01920476	Gorilla_beringei_beringei-SAMEA1692350	0.0389468	8.87754	2.3e-16	0.0220129	799888	514668	476082
Gorilla_gorilla_gorilla-SAMN01920477	Gorilla_gorilla_diehli-SAMN01920476	Gorilla_beringei_beringei-SAMEA1692350	0.041139	8.71989	2.3e-16	0.0237105	772200	526843	485208
Gorilla_gorilla_gorilla-SAMN01920478	Gorilla_gorilla_diehli-SAMN01920476	Gorilla_beringei_beringei-SAMEA1692350	0.0399782	9.76259	2.3e-16	0.0228526	782927	521489	481396
Gorilla_gorilla_gorilla-SAMN01920479	Gorilla_gorilla_diehli-SAMN01920476	Gorilla_beringei_beringei-SAMEA1692350	0.0409336	9.70172	2.3e-16	0.0234493	781635	523380	482217
Gorilla_gorilla_gorilla-SAMN01920480	Gorilla_gorilla_diehli-SAMN01920476	Gorilla_beringei_beringei-SAMEA1692350	0.0410625	9.03242	2.3e-16	0.0234776	782213	522464	481250
Gorilla_gorilla_gorilla-SAMN01920481	Gorilla_gorilla_diehli-SAMN01920476	Gorilla_beringei_beringei-SAMEA1692350	0.0391393	8.37954	2.3e-16	0.0218092	817223	507326	469109
Gorilla_gorilla_gorilla-SAMN01920482	Gorilla_gorilla_diehli-SAMN01920476	Gorilla_beringei_beringei-SAMEA1692350	0.0374767	7.63756	2.21381e-14	0.0213615	788824	517559	480168
Gorilla_gorilla_gorilla-SAMN01920483	Gorilla_gorilla_diehli-SAMN01920476	Gorilla_beringei_beringei-SAMEA1692350	0.0288731	6.85244	7.2601e-12	0.016814	789908	522216	492906
Gorilla_gorilla_gorilla-SAMN01920484	Gorilla_gorilla_diehli-SAMN01920476	Gorilla_beringei_beringei-SAMEA1692350	0.0416241	10.7948	2.3e-16	0.0236559	790770	519650	478119
Gorilla_gorilla_gorilla-SAMN01920485	Gorilla_gorilla_diehli-SAMN01920476	Gorilla_beringei_beringei-SAMEA1692350	0.0459245	10.538	2.3e-16	0.0266455	760156	534102	487199
Gorilla_gorilla_gorilla-SAMN01920486	Gorilla_gorilla_diehli-SAMN01920476	Gorilla_beringei_beringei-SAMEA1692350	0.0407808	11.176	2.3e-16	0.0229357	804410	513059	472853
Gorilla_gorilla_gorilla-SAMN01920487	Gorilla_gorilla_diehli-SAMN01920476	Gorilla_beringei_beringei-SAMEA1692350	0.0393354	11.0819	2.3e-16	0.0225786	780094	522728	483161
Gorilla_gorilla_gorilla-SAMN01920488	Gorilla_gorilla_diehli-SAMN01920476	Gorilla_beringei_beringei-SAMEA1692350	0.0395997	10.694	2.3e-16	0.0221379	811459	507922	469227
Gorilla_gorilla_gorilla-SAMN01920489	Gorilla_gorilla_diehli-SAMN01920476	Gorilla_beringei_beringei-SAMEA1692350	0.0320903	8.26326	2.3e-16	0.0179688	813316	504250	472893
Gorilla_gorilla_gorilla-SAMN01920490	Gorilla_gorilla_diehli-SAMN01920476	Gorilla_beringei_beringei-SAMEA1692350	0.0362301	10.2347	2.3e-16	0.0205893	787410	510019	474355
Gorilla_gorilla_gorilla-SAMN01920491	Gorilla_gorilla_diehli-SAMN01920476	Gorilla_beringei_beringei-SAMEA1692350	0.0421821	8.97061	2.3e-16	0.0244192	764881	527483	484783
Gorilla_gorilla_gorilla-SAMN01920492	Gorilla_gorilla_diehli-SAMN01920476	Gorilla_beringei_beringei-SAMEA1692350	0.0325643	8.3059	2.3e-16	0.0182919	812111	505279	473409
Gorilla_gorilla_gorilla-SAMN01920493	Gorilla_gorilla_diehli-SAMN01920476	Gorilla_beringei_beringei-SAMEA1692350	0.0385478	10.1352	2.3e-16	0.0215744	814629	507541	469864
Gorilla_gorilla_gorilla-SAMN01920494	Gorilla_gorilla_diehli-SAMN01920476	Gorilla_beringei_beringei-SAMEA1692350	0.0305295	7.53102	5.03437e-14	0.0174608	791968	513012	482616
Gorilla_gorilla_gorilla-SAMN01920495	Gorilla_gorilla_diehli-SAMN01920476	Gorilla_beringei_beringei-SAMEA1692350	0.0410664	13.794	2.3e-16	0.0234421	783089	520649	479573
Gorilla_gorilla_gorilla-SAMN01920496	Gorilla_gorilla_diehli-SAMN01920476	Gorilla_beringei_beringei-SAMEA1692350	0.0433142	8.35237	2.3e-16	0.0251894	755280	532091	487910
Gorilla_gorilla_gorilla-SAMN01920497	Gorilla_gorilla_diehli-SAMN01920476	Gorilla_beringei_beringei-SAMEA1692350	0.0390874	9.19296	2.3e-16	0.0227231	762376	529421	489590
Gorilla_gorilla_gorilla-SAMN01920498	Gorilla_gorilla_diehli-SAMN01920476	Gorilla_beringei_beringei-SAMEA1692350	0.0403523	12.8163	2.3e-16	0.0233793	765030	528535	487534
Gorilla_gorilla_gorilla-SAMN01920499	Gorilla_gorilla_diehli-SAMN01920476	Gorilla_beringei_beringei-SAMEA1692350	0.0383836	8.99743	2.3e-16	0.0219972	779645	521210	482677
Gorilla_gorilla_gorilla-SAMN01920500	Gorilla_gorilla_diehli-SAMN01920476	Gorilla_beringei_beringei-SAMEA1692350	0.0423162	11.6401	2.3e-16	0.0242235	782519	524127	481569
Gorilla_gorilla_gorilla-SAMN01920501	Gorilla_gorilla_diehli-SAMN01920476	Gorilla_beringei_beringei-SAMEA1692350	0.0378312	7.53545	4.86666e-14	0.0212785	805300	511136	473872
Gorilla_gorilla_gorilla-SAMN01920502	Gorilla_gorilla_diehli-SAMN01920476	Gorilla_beringei_beringei-SAMEA1692350	0.0412289	10.6588	2.3e-16	0.0236985	776832	525449	483837
Gorilla_gorilla_gorilla-SAMN01920503	Gorilla_gorilla_diehli-SAMN01920476	Gorilla_beringei_beringei-SAMEA1692350	0.0417025	9.95988	2.3e-16	0.0243333	756026	533950	491199
Gorilla_gorilla_gorilla-SAMEA5204233	Gorilla_gorilla_gorilla-SAMEA5204234	Gorilla_beringei_beringei-SAMEA1692350	0.000943788	0.195466	0.845029	0.00050493	849840	470756	469868
Gorilla_gorilla_gorilla-SAMEA5204235	Gorilla_gorilla_gorilla-SAMEA5204233	Gorilla_beringei_beringei-SAMEA1692350	0.00109401	0.28533	0.775391	0.000435895	1.16387e+06	350813	350046
Gorilla_gorilla_gorilla-SAMEA5204236	Gorilla_gorilla_gorilla-SAMEA5204233	Gorilla_beringei_beringei-SAMEA1692350	0.00359039	1.0323	0.301932	0.00186814	876859	459953	456662
Gorilla_gorilla_gorilla-SAMEA5204237	Gorilla_gorilla_gorilla-SAMEA5204233	Gorilla_beringei_beringei-SAMEA1692350	0.00400318	1.10694	0.26832	0.00171235	1.09178e+06	378209	375193
Gorilla_gorilla_gorilla-SAMEA5204238	Gorilla_gorilla_gorilla-SAMEA5204233	Gorilla_beringei_beringei-SAMEA1692350	0.00148588	0.423331	0.672054	0.000699364	993559	414679	413448
Gorilla_gorilla_gorilla-SAMN01920477	Gorilla_gorilla_gorilla-SAMEA5204233	Gorilla_beringei_beringei-SAMEA1692350	0.00449575	1.5147	0.129848	0.00241691	839146	475883	471624
Gorilla_gorilla_gorilla-SAMN01920478	Gorilla_gorilla_gorilla-SAMEA5204233	Gorilla_beringei_beringei-SAMEA1692350	0.00288704	0.905736	0.365076	0.0015411	850441	471345	468631
Gorilla_gorilla_gorilla-SAMN01920479	Gorilla_gorilla_gorilla-SAMEA5204233	Gorilla_beringei_beringei-SAMEA1692350	0.00404603	1.13807	0.255093	0.0021436	858917	468612	464835
Gorilla_gorilla_gorilla-SAMN01920480	Gorilla_gorilla_gorilla-SAMEA5204233	Gorilla_beringei_beringei-SAMEA1692350	0.00411136	1.14312	0.252988	0.00219834	847193	473010	469136
Gorilla_gorilla_gorilla-SAMN01920481	Gorilla_gorilla_gorilla-SAMEA5204233	Gorilla_beringei_beringei-SAMEA1692350	0.000901346	0.256854	0.797292	0.000495797	812394	484157	483285
Gorilla_gorilla_gorilla-SAMN01920482	Gorilla_gorilla_gorilla-SAMEA5204233	Gorilla_beringei_beringei-SAMEA1692350	0.000140655	0.853869	0.393178	3.68946e-05	1.47137e+06	230206	230141
Gorilla_gorilla_gorilla-SAMEA5204233	Gorilla_gorilla_gorilla-SAMN01920483	Gorilla_beringei_beringei-SAMEA1692350	0.00855975	2.63941	0.00830501	0.00457458	871490	473306	465272
Gorilla_gorilla_gorilla-SAMN01920484	Gorilla_gorilla_gorilla-SAMEA5204233	Gorilla_beringei_beringei-SAMEA1692350	0.00444163	1.46113	0.143981	0.00234225	864813	466391	462266
Gorilla_gorilla_gorilla-SAMN01920485	Gorilla_gorilla_gorilla-SAMEA5204233	Gorilla_beringei_beringei-SAMEA1692350	0.0100671	2.51676	0.011844	0.00548734	820879	485890	476205
Gorilla_gorilla_gorilla-SAMN01920486	Gorilla_gorilla_gorilla-SAMEA5204233	Gorilla_beringei_beringei-SAMEA1692350	0.0031661	0.776382	0.437524	0.00166505	869054	463625	460698
Gorilla_gorilla_gorilla-SAMN01920487	Gorilla_gorilla_gorilla-SAMEA5204233	Gorilla_beringei_beringei-SAMEA1692350	0.00234007	0.539345	0.589649	0.00125439	846090	471974	469770
Gorilla_gorilla_gorilla-SAMN01920488	Gorilla_gorilla_gorilla-SAMEA5204233	Gorilla_beringei_beringei-SAMEA1692350	0.00158195	0.479089	0.631876	0.000845766	845941	468913	467432
Gorilla_gorilla_gorilla-SAMEA5204233	Gorilla_gorilla_gorilla-SAMN01920489	Gorilla_beringei_beringei-SAMEA1692350	0.00634443	1.50958	0.131149	0.00340393	842905	474072	468094
Gorilla_gorilla_gorilla-SAMEA5204233	Gorilla_gorilla_gorilla-SAMN01920490	Gorilla_beringei_beringei-SAMEA1692350	0.00189418	0.531212	0.595272	0.000992549	863619	456801	455074
Gorilla_gorilla_gorilla-SAMN01920491	Gorilla_gorilla_gorilla-SAMEA5204233	Gorilla_beringei_beringei-SAMEA1692350	0.00561714	1.70491	0.0882112	0.00305447	822757	479836	474475
Gorilla_gorilla_gorilla-SAMEA5204233	Gorilla_gorilla_gorilla-SAMN01920492	Gorilla_beringei_beringei-SAMEA1692350	0.00580371	1.28902	0.197392	0.00311007	845611	472057	466610
Gorilla_gorilla_gorilla-SAMN01920493	Gorilla_gorilla_gorilla-SAMEA5204233	Gorilla_beringei_beringei-SAMEA1692350	0.000480922	0.177901	0.858801	0.000257887	843178	469376	468925
Gorilla_gorilla_gorilla-SAMEA5204233	Gorilla_gorilla_gorilla-SAMN01920494	Gorilla_beringei_beringei-SAMEA1692350	0.00744833	2.26212	0.0236903	0.00390279	873299	462211	455377
Gorilla_gorilla_gorilla-SAMN01920495	Gorilla_gorilla_gorilla-SAMEA5204233	Gorilla_beringei_beringei-SAMEA1692350	0.00416398	0.859326	0.390161	0.00219773	859248	465309	461450
Gorilla_gorilla_gorilla-SAMN01920496	Gorilla_gorilla_gorilla-SAMEA5204233	Gorilla_beringei_beringei-SAMEA1692350	0.00732954	1.95812	0.0502162	0.00401456	810415	484816	477761
Gorilla_gorilla_gorilla-SAMN01920497	Gorilla_gorilla_gorilla-SAMEA5204233	Gorilla_beringei_beringei-SAMEA1692350	0.00272089	0.652344	0.514179	0.00148224	825865	480467	477859
Gorilla_gorilla_gorilla-SAMN01920498	Gorilla_gorilla_gorilla-SAMEA5204233	Gorilla_beringei_beringei-SAMEA1692350	0.00398106	1.17062	0.241752	0.00216095	829658	479538	475735
Gorilla_gorilla_gorilla-SAMN01920499	Gorilla_gorilla_gorilla-SAMEA5204233	Gorilla_beringei_beringei-SAMEA1692350	0.00127999	0.28401	0.776403	0.000686737	842057	472189	470982
Gorilla_gorilla_gorilla-SAMN01920500	Gorilla_gorilla_gorilla-SAMEA5204233	Gorilla_beringei_beringei-SAMEA1692350	0.00555957	1.82845	0.0674819	0.00295718	850381	471596	466381
Gorilla_gorilla_gorilla-SAMEA5204233	Gorilla_gorilla_gorilla-SAMN01920501	Gorilla_beringei_beringei-SAMEA1692350	0.000117928	0.0282408	0.97747	6.21483e-05	865058	463261	463152
Gorilla_gorilla_gorilla-SAMN01920502	Gorilla_gorilla_gorilla-SAMEA5204233	Gorilla_beringei_beringei-SAMEA1692350	0.00455903	1.25307	0.210179	0.00244406	841903	474568	470260
Gorilla_gorilla_gorilla-SAMN01920503	Gorilla_gorilla_gorilla-SAMEA5204233	Gorilla_beringei_beringei-SAMEA1692350	0.00561049	1.60427	0.108655	0.00309223	808886	488691	483238
Gorilla_gorilla_gorilla-SAMEA5204235	Gorilla_gorilla_gorilla-SAMEA5204234	Gorilla_beringei_beringei-SAMEA1692350	0.0023296	0.533385	0.593767	0.000926712	1.16497e+06	350661	349031
Gorilla_gorilla_gorilla-SAMEA5204236	Gorilla_gorilla_gorilla-SAMEA5204234	Gorilla_beringei_beringei-SAMEA1692350	0.00441785	1.32488	0.185212	0.00236235	846179	473039	468878
Gorilla_gorilla_gorilla-SAMEA5204237	Gorilla_gorilla_gorilla-SAMEA5204234	Gorilla_beringei_beringei-SAMEA1692350	0.00440028	1.08948	0.275944	0.00220124	925640	442450	438573
Gorilla_gorilla_gorilla-SAMEA5204238	Gorilla_gorilla_gorilla-SAMEA5204234	Gorilla_beringei_beringei-SAMEA1692350	0.00234192	0.851005	0.394766	0.00119975	900550	451701	449590
Gorilla_gorilla_gorilla-SAMN01920477	Gorilla_gorilla_gorilla-SAMEA5204234	Gorilla_beringei_beringei-SAMEA1692350	0.0052857	1.19724	0.231214	0.00291233	812195	488074	482941
Gorilla_gorilla_gorilla-SAMN01920478	Gorilla_gorilla_gorilla-SAMEA5204234	Gorilla_beringei_beringei-SAMEA1692350	0.00374257	0.943717	0.345314	0.00203093	829816	479535	475959
Gorilla_gorilla_gorilla-SAMN01920479	Gorilla_gorilla_gorilla-SAMEA5204234	Gorilla_beringei_beringei-SAMEA1692350	0.00488934	1.14071	0.253989	0.00265229	832016	480161	475489
Gorilla_gorilla_gorilla-SAMN01920480	Gorilla_gorilla_gorilla-SAMEA5204234	Gorilla_beringei_beringei-SAMEA1692350	0.00497916	1.16569	0.243738	0.00269274	832935	478783	474038
Gorilla_gorilla_gorilla-SAMN01920481	Gorilla_gorilla_gorilla-SAMEA5204234	Gorilla_beringei_beringei-SAMEA1692350	0.00180109	0.47737	0.633098	0.000990121	815043	484257	482516
Gorilla_gorilla_gorilla-SAMN01920482	Gorilla_gorilla_gorilla-SAMEA5204234	Gorilla_beringei_beringei-SAMEA1692350	0.00105174	0.218337	0.827167	0.000562911	848328	470075	469087
Gorilla_gorilla_gorilla-SAMEA5204234	Gorilla_gorilla_gorilla-SAMN01920483	Gorilla_beringei_beringei-SAMEA1692350	0.00738689	2.30614	0.0211029	0.00405034	841763	484745	477636
Gorilla_gorilla_gorilla-SAMN01920484	Gorilla_gorilla_gorilla-SAMEA5204234	Gorilla_beringei_beringei-SAMEA1692350	0.00536157	1.34525	0.178545	0.00288244	842590	475884	470808
Gorilla_gorilla_gorilla-SAMN01920485	Gorilla_gorilla_gorilla-SAMEA5204234	Gorilla_beringei_beringei-SAMEA1692350	0.0107748	2.5158	0.0118763	0.00597745	798164	494820	484270
Gorilla_gorilla_gorilla-SAMN01920486	Gorilla_gorilla_gorilla-SAMEA5204234	Gorilla_beringei_beringei-SAMEA1692350	0.0042082	1.01536	0.309936	0.00220687	871112	462765	458887
Gorilla_gorilla_gorilla-SAMN01920487	Gorilla_gorilla_gorilla-SAMEA5204234	Gorilla_beringei_beringei-SAMEA1692350	0.0032782	0.936367	0.349084	0.00179543	820943	482634	479480
Gorilla_gorilla_gorilla-SAMN01920488	Gorilla_gorilla_gorilla-SAMEA5204234	Gorilla_beringei_beringei-SAMEA1692350	0.00273258	0.77391	0.438984	0.00142828	872433	458922	456421
Gorilla_gorilla_gorilla-SAMEA5204234	Gorilla_gorilla_gorilla-SAMN01920489	Gorilla_beringei_beringei-SAMEA1692350	0.00758597	2.33964	0.0193025	0.00288999	1.19714e+06	336838	331766
Gorilla_gorilla_gorilla-SAMEA5204234	Gorilla_gorilla_gorilla-SAMN01920490	Gorilla_beringei_beringei-SAMEA1692350	0.000914961	0.243565	0.807568	0.000490596	838224	466703	465850
Gorilla_gorilla_gorilla-SAMN01920491	Gorilla_gorilla_gorilla-SAMEA5204234	Gorilla_beringei_beringei-SAMEA1692350	0.00646956	1.60391	0.108735	0.00357371	803630	487810	481538
Gorilla_gorilla_gorilla-SAMEA5204234	Gorilla_gorilla_gorilla-SAMN01920492	Gorilla_beringei_beringei-SAMEA1692350	0.00497113	1.40241	0.160794	0.00256645	890352	454130	449637
Gorilla_gorilla_gorilla-SAMN01920493	Gorilla_gorilla_gorilla-SAMEA5204234	Gorilla_beringei_beringei-SAMEA1692350	0.00152876	0.411622	0.680616	0.000780294	906404	447205	445840
Gorilla_gorilla_gorilla-SAMEA5204234	Gorilla_gorilla_gorilla-SAMN01920494	Gorilla_beringei_beringei-SAMEA1692350	0.00629523	1.46783	0.14215	0.0033872	841834	473796	467868
Gorilla_gorilla_gorilla-SAMN01920495	Gorilla_gorilla_gorilla-SAMEA5204234	Gorilla_beringei_beringei-SAMEA1692350	0.00502311	1.43908	0.150128	0.00271163	831904	476290	471530
Gorilla_gorilla_gorilla-SAMN01920496	Gorilla_gorilla_gorilla-SAMEA5204234	Gorilla_beringei_beringei-SAMEA1692350	0.00810245	1.92166	0.0546482	0.00452148	785916	494288	486342
Gorilla_gorilla_gorilla-SAMN01920497	Gorilla_gorilla_gorilla-SAMEA5204234	Gorilla_beringei_beringei-SAMEA1692350	0.00355812	1.13765	0.255265	0.00197978	800301	491115	487633
Gorilla_gorilla_gorilla-SAMN01920498	Gorilla_gorilla_gorilla-SAMEA5204234	Gorilla_beringei_beringei-SAMEA1692350	0.00476595	1.68097	0.0927688	0.00265438	798690	492374	487703
Gorilla_gorilla_gorilla-SAMN01920499	Gorilla_gorilla_gorilla-SAMEA5204234	Gorilla_beringei_beringei-SAMEA1692350	0.00216701	0.65523	0.51232	0.00118683	820363	482409	480322
Gorilla_gorilla_gorilla-SAMN01920500	Gorilla_gorilla_gorilla-SAMEA5204234	Gorilla_beringei_beringei-SAMEA1692350	0.00641024	1.74955	0.0801952	0.00347926	827571	481599	475464
Gorilla_gorilla_gorilla-SAMN01920501	Gorilla_gorilla_gorilla-SAMEA5204234	Gorilla_beringei_beringei-SAMEA1692350	0.00085268	0.205638	0.837073	0.000447901	868912	462026	461239
Gorilla_gorilla_gorilla-SAMN01920502	Gorilla_gorilla_gorilla-SAMEA5204234	Gorilla_beringei_beringei-SAMEA1692350	0.00536736	1.4684	0.141996	0.00292668	824176	483053	477895
Gorilla_gorilla_gorilla-SAMN01920503	Gorilla_gorilla_gorilla-SAMEA5204234	Gorilla_beringei_beringei-SAMEA1692350	0.0063869	1.46285	0.143509	0.00358083	785779	497450	491136
Gorilla_gorilla_gorilla-SAMEA5204236	Gorilla_gorilla_gorilla-SAMEA5204235	Gorilla_beringei_beringei-SAMEA1692350	0.00272573	0.991631	0.321377	0.00143861	862933	466142	463608
Gorilla_gorilla_gorilla-SAMEA5204237	Gorilla_gorilla_gorilla-SAMEA5204235	Gorilla_beringei_beringei-SAMEA1692350	0.00319534	1.39873	0.161894	0.00127747	1.15796e+06	353201	350951
Gorilla_gorilla_gorilla-SAMEA5204238	Gorilla_gorilla_gorilla-SAMEA5204235	Gorilla_beringei_beringei-SAMEA1692350	0.000593471	0.274148	0.783971	0.000271392	1.02828e+06	402533	402056
Gorilla_gorilla_gorilla-SAMN01920477	Gorilla_gorilla_gorilla-SAMEA5204235	Gorilla_beringei_beringei-SAMEA1692350	0.00365768	1.22297	0.221341	0.00198659	829023	480366	476865
Gorilla_gorilla_gorilla-SAMN01920478	Gorilla_gorilla_gorilla-SAMEA5204235	Gorilla_beringei_beringei-SAMEA1692350	0.00203586	0.64455	0.519219	0.00109819	840033	475889	473955
Gorilla_gorilla_gorilla-SAMN01920479	Gorilla_gorilla_gorilla-SAMEA5204235	Gorilla_beringei_beringei-SAMEA1692350	0.0032155	0.842319	0.39961	0.00171731	849449	471969	468943
Gorilla_gorilla_gorilla-SAMN01920480	Gorilla_gorilla_gorilla-SAMEA5204235	Gorilla_beringei_beringei-SAMEA1692350	0.00327424	0.838181	0.401929	0.0017553	844921	473832	470739
Gorilla_gorilla_gorilla-SAMN01920481	Gorilla_gorilla_gorilla-SAMEA5204235	Gorilla_beringei_beringei-SAMEA1692350	0.000121341	0.0328076	0.973828	6.68093e-05	815586	484232	484114
Gorilla_gorilla_gorilla-SAMEA5204235	Gorilla_gorilla_gorilla-SAMN01920482	Gorilla_beringei_beringei-SAMEA1692350	0.00100243	0.263266	0.792346	0.000400312	1.16044e+06	350873	350170
Gorilla_gorilla_gorilla-SAMEA5204235	Gorilla_gorilla_gorilla-SAMN01920483	Gorilla_beringei_beringei-SAMEA1692350	0.00920425	3.68331	0.000230228	0.00498248	858015	479904	471151
Gorilla_gorilla_gorilla-SAMN01920484	Gorilla_gorilla_gorilla-SAMEA5204235	Gorilla_beringei_beringei-SAMEA1692350	0.00363023	1.14211	0.253409	0.00193127	856402	470128	466727
Gorilla_gorilla_gorilla-SAMN01920485	Gorilla_gorilla_gorilla-SAMEA5204235	Gorilla_beringei_beringei-SAMEA1692350	0.0092091	2.50429	0.0122699	0.00506559	810076	489900	480960
Gorilla_gorilla_gorilla-SAMN01920486	Gorilla_gorilla_gorilla-SAMEA5204235	Gorilla_beringei_beringei-SAMEA1692350	0.00233025	0.632933	0.526777	0.00122841	867702	464336	462176
Gorilla_gorilla_gorilla-SAMN01920487	Gorilla_gorilla_gorilla-SAMEA5204235	Gorilla_beringei_beringei-SAMEA1692350	0.00158353	0.435539	0.663172	0.000859249	834502	477378	475869
Gorilla_gorilla_gorilla-SAMN01920488	Gorilla_gorilla_gorilla-SAMEA5204235	Gorilla_beringei_beringei-SAMEA1692350	0.000819377	0.371412	0.71033	0.000434388	857860	464605	463844
Gorilla_gorilla_gorilla-SAMEA5204235	Gorilla_gorilla_gorilla-SAMN01920489	Gorilla_beringei_beringei-SAMEA1692350	0.0082417	2.0448	0.0408743	0.00381272	1.0138e+06	409697	402999
Gorilla_gorilla_gorilla-SAMEA5204235	Gorilla_gorilla_gorilla-SAMN01920490	Gorilla_beringei_beringei-SAMEA1692350	0.00269302	0.70092	0.483353	0.00142927	850043	463226	460738
Gorilla_gorilla_gorilla-SAMN01920491	Gorilla_gorilla_gorilla-SAMEA5204235	Gorilla_beringei_beringei-SAMEA1692350	0.00478538	1.33965	0.180359	0.00261538	817054	481855	477265
Gorilla_gorilla_gorilla-SAMEA5204235	Gorilla_gorilla_gorilla-SAMN01920492	Gorilla_beringei_beringei-SAMEA1692350	0.00666818	1.57024	0.116359	0.00351685	866331	465183	459020
Gorilla_gorilla_gorilla-SAMEA5204235	Gorilla_gorilla_gorilla-SAMN01920493	Gorilla_beringei_beringei-SAMEA1692350	0.000331686	0.135124	0.892514	0.000173851	875032	458794	458489
Gorilla_gorilla_gorilla-SAMEA5204235	Gorilla_gorilla_gorilla-SAMN01920494	Gorilla_beringei_beringei-SAMEA1692350	0.00809141	2.19747	0.0279869	0.00431216	854710	470584	463030
Gorilla_gorilla_gorilla-SAMN01920495	Gorilla_gorilla_gorilla-SAMEA5204235	Gorilla_beringei_beringei-SAMEA1692350	0.00329231	0.845498	0.397833	0.00176297	842868	471658	468562
Gorilla_gorilla_gorilla-SAMN01920496	Gorilla_gorilla_gorilla-SAMEA5204235	Gorilla_beringei_beringei-SAMEA1692350	0.00647676	1.47704	0.139664	0.00357504	801698	488164	481881
Gorilla_gorilla_gorilla-SAMN01920497	Gorilla_gorilla_gorilla-SAMEA5204235	Gorilla_beringei_beringei-SAMEA1692350	0.00192334	0.55667	0.577753	0.0010592	815118	485310	483446
Gorilla_gorilla_gorilla-SAMN01920498	Gorilla_gorilla_gorilla-SAMEA5204235	Gorilla_beringei_beringei-SAMEA1692350	0.00313196	1.18858	0.234607	0.00172516	814140	486199	483163
Gorilla_gorilla_gorilla-SAMN01920499	Gorilla_gorilla_gorilla-SAMEA5204235	Gorilla_beringei_beringei-SAMEA1692350	0.000469574	0.111588	0.91115	0.0002547	832636	476986	476538
Gorilla_gorilla_gorilla-SAMN01920500	Gorilla_gorilla_gorilla-SAMEA5204235	Gorilla_beringei_beringei-SAMEA1692350	0.00471826	1.51921	0.12871	0.00253391	841773	475740	471272
Gorilla_gorilla_gorilla-SAMEA5204235	Gorilla_gorilla_gorilla-SAMN01920501	Gorilla_beringei_beringei-SAMEA1692350	0.000920538	0.209392	0.834142	0.000486755	863022	465373	464517
Gorilla_gorilla_gorilla-SAMN01920502	Gorilla_gorilla_gorilla-SAMEA5204235	Gorilla_beringei_beringei-SAMEA1692350	0.00369777	1.04944	0.293974	0.00200464	831563	479487	475954
Gorilla_gorilla_gorilla-SAMN01920503	Gorilla_gorilla_gorilla-SAMEA5204235	Gorilla_beringei_beringei-SAMEA1692350	0.00478061	1.4022	0.160857	0.00265678	800004	492343	487658
Gorilla_gorilla_gorilla-SAMEA5204236	Gorilla_gorilla_gorilla-SAMEA5204237	Gorilla_beringei_beringei-SAMEA1692350	0.000432136	0.1356	0.892138	0.000171004	1.16516e+06	348710	348409
Gorilla_gorilla_gorilla-SAMEA5204236	Gorilla_gorilla_gorilla-SAMEA5204238	Gorilla_beringei_beringei-SAMEA1692350	0.00249789	0.76199	0.446066	0.00117011	995193	413630	411568
Gorilla_gorilla_gorilla-SAMN01920477	Gorilla_gorilla_gorilla-SAMEA5204236	Gorilla_beringei_beringei-SAMEA1692350	0.00104281	0.375821	0.70705	0.000557439	845734	471574	470592
Gorilla_gorilla_gorilla-SAMEA5204236	Gorilla_gorilla_gorilla-SAMN01920478	Gorilla_beringei_beringei-SAMEA1692350	0.000602968	0.197186	0.843682	0.000321171	849260	469420	468855
Gorilla_gorilla_gorilla-SAMN01920479	Gorilla_gorilla_gorilla-SAMEA5204236	Gorilla_beringei_beringei-SAMEA1692350	0.000555442	0.173798	0.862024	0.000292864	863068	464753	464237
Gorilla_gorilla_gorilla-SAMN01920480	Gorilla_gorilla_gorilla-SAMEA5204236	Gorilla_beringei_beringei-SAMEA1692350	0.000621481	0.196244	0.844419	0.000331574	849562	470339	469754
Gorilla_gorilla_gorilla-SAMEA5204236	Gorilla_gorilla_gorilla-SAMN01920481	Gorilla_beringei_beringei-SAMEA1692350	0.00247646	0.692317	0.488738	0.00135319	817378	482372	479989
Gorilla_gorilla_gorilla-SAMEA5204236	Gorilla_gorilla_gorilla-SAMN01920482	Gorilla_beringei_beringei-SAMEA1692350	0.00352897	1.02371	0.30597	0.00183732	875091	459291	456061
Gorilla_gorilla_gorilla-SAMEA5204236	Gorilla_gorilla_gorilla-SAMN01920483	Gorilla_beringei_beringei-SAMEA1692350	0.0210856	25.9083	2.3e-16	0.00640645	1.41059e+06	272945	261672
Gorilla_gorilla_gorilla-SAMN01920484	Gorilla_gorilla_gorilla-SAMEA5204236	Gorilla_beringei_beringei-SAMEA1692350	0.000967366	0.252417	0.800719	0.000499266	886951	454895	454016
Gorilla_gorilla_gorilla-SAMN01920485	Gorilla_gorilla_gorilla-SAMEA5204236	Gorilla_beringei_beringei-SAMEA1692350	0.00667009	1.98481	0.0471659	0.00362573	822724	482935	476535
Gorilla_gorilla_gorilla-SAMEA5204236	Gorilla_gorilla_gorilla-SAMN01920486	Gorilla_beringei_beringei-SAMEA1692350	0.000327367	0.0834583	0.933487	0.000172928	859667	464463	464159
Gorilla_gorilla_gorilla-SAMEA5204236	Gorilla_gorilla_gorilla-SAMN01920487	Gorilla_beringei_beringei-SAMEA1692350	0.00106927	0.276118	0.782457	0.000567872	856688	467288	466290
Gorilla_gorilla_gorilla-SAMEA5204236	Gorilla_gorilla_gorilla-SAMN01920488	Gorilla_beringei_beringei-SAMEA1692350	0.00183498	0.681392	0.495623	0.000975255	847475	466732	465022
Gorilla_gorilla_gorilla-SAMEA5204236	Gorilla_gorilla_gorilla-SAMN01920489	Gorilla_beringei_beringei-SAMEA1692350	0.0097742	2.6037	0.00922245	0.00522656	842026	474982	465786
Gorilla_gorilla_gorilla-SAMEA5204236	Gorilla_gorilla_gorilla-SAMN01920490	Gorilla_beringei_beringei-SAMEA1692350	0.00541996	1.48474	0.137613	0.0028484	857558	460628	455662
Gorilla_gorilla_gorilla-SAMN01920491	Gorilla_gorilla_gorilla-SAMEA5204236	Gorilla_beringei_beringei-SAMEA1692350	0.00230428	0.763727	0.44503	0.0012467	826596	475862	473674
Gorilla_gorilla_gorilla-SAMEA5204236	Gorilla_gorilla_gorilla-SAMN01920492	Gorilla_beringei_beringei-SAMEA1692350	0.0092365	2.29702	0.0216176	0.0049409	842836	473723	465052
Gorilla_gorilla_gorilla-SAMEA5204236	Gorilla_gorilla_gorilla-SAMN01920493	Gorilla_beringei_beringei-SAMEA1692350	0.00293486	0.960478	0.336815	0.00157352	840155	471205	468447
Gorilla_gorilla_gorilla-SAMEA5204236	Gorilla_gorilla_gorilla-SAMN01920494	Gorilla_beringei_beringei-SAMEA1692350	0.0108626	2.91233	0.00358749	0.00573229	860455	467949	457892
Gorilla_gorilla_gorilla-SAMN01920495	Gorilla_gorilla_gorilla-SAMEA5204236	Gorilla_beringei_beringei-SAMEA1692350	0.000681819	0.168162	0.866456	0.000358064	864868	461397	460768
Gorilla_gorilla_gorilla-SAMN01920496	Gorilla_gorilla_gorilla-SAMEA5204236	Gorilla_beringei_beringei-SAMEA1692350	0.00402329	1.1037	0.269725	0.00220242	811064	482978	479107
Gorilla_gorilla_gorilla-SAMEA5204236	Gorilla_gorilla_gorilla-SAMN01920497	Gorilla_beringei_beringei-SAMEA1692350	0.000630583	0.24071	0.80978	0.000342506	827048	478232	477629
Gorilla_gorilla_gorilla-SAMN01920498	Gorilla_gorilla_gorilla-SAMEA5204236	Gorilla_beringei_beringei-SAMEA1692350	0.000520293	0.175392	0.860771	0.00028325	826036	479306	478808
Gorilla_gorilla_gorilla-SAMEA5204236	Gorilla_gorilla_gorilla-SAMN01920499	Gorilla_beringei_beringei-SAMEA1692350	0.00217767	0.607683	0.543398	0.00116955	840779	473668	471610
Gorilla_gorilla_gorilla-SAMN01920500	Gorilla_gorilla_gorilla-SAMEA5204236	Gorilla_beringei_beringei-SAMEA1692350	0.00206124	0.653456	0.513462	0.00109983	847067	471438	469498
Gorilla_gorilla_gorilla-SAMEA5204236	Gorilla_gorilla_gorilla-SAMN01920501	Gorilla_beringei_beringei-SAMEA1692350	0.00363629	0.917467	0.358898	0.00191942	860621	466518	463138
Gorilla_gorilla_gorilla-SAMN01920502	Gorilla_gorilla_gorilla-SAMEA5204236	Gorilla_beringei_beringei-SAMEA1692350	0.00111006	0.340602	0.733403	0.000596451	839434	474037	472986
Gorilla_gorilla_gorilla-SAMN01920503	Gorilla_gorilla_gorilla-SAMEA5204236	Gorilla_beringei_beringei-SAMEA1692350	0.00227574	0.655583	0.512092	0.0012475	814698	484460	482260
Gorilla_gorilla_gorilla-SAMEA5204237	Gorilla_gorilla_gorilla-SAMEA5204238	Gorilla_beringei_beringei-SAMEA1692350	0.00256536	0.867756	0.385528	0.00101787	1.16209e+06	350312	348519
Gorilla_gorilla_gorilla-SAMN01920477	Gorilla_gorilla_gorilla-SAMEA5204237	Gorilla_beringei_beringei-SAMEA1692350	0.00131893	0.409232	0.682369	0.0007081	840023	473733	472485
Gorilla_gorilla_gorilla-SAMEA5204237	Gorilla_gorilla_gorilla-SAMN01920478	Gorilla_beringei_beringei-SAMEA1692350	0.000332662	0.0882043	0.929714	0.000177862	847332	470980	470667
Gorilla_gorilla_gorilla-SAMN01920479	Gorilla_gorilla_gorilla-SAMEA5204237	Gorilla_beringei_beringei-SAMEA1692350	0.000826279	0.194562	0.845736	0.000437333	860012	466632	465862
Gorilla_gorilla_gorilla-SAMN01920480	Gorilla_gorilla_gorilla-SAMEA5204237	Gorilla_beringei_beringei-SAMEA1692350	0.000876121	0.211805	0.832259	0.00046709	850924	470096	469273
Gorilla_gorilla_gorilla-SAMEA5204237	Gorilla_gorilla_gorilla-SAMN01920481	Gorilla_beringei_beringei-SAMEA1692350	0.00217313	0.554039	0.579552	0.00119301	815423	484396	482295
Gorilla_gorilla_gorilla-SAMEA5204237	Gorilla_gorilla_gorilla-SAMN01920482	Gorilla_beringei_beringei-SAMEA1692350	0.0038871	1.07924	0.280479	0.00166559	1.08873e+06	378062	375134
Gorilla_gorilla_gorilla-SAMEA5204237	Gorilla_gorilla_gorilla-SAMN01920483	Gorilla_beringei_beringei-SAMEA1692350	0.0148615	4.97445	6.54319e-07	0.00625536	1.13733e+06	375737	364732
Gorilla_gorilla_gorilla-SAMN01920484	Gorilla_gorilla_gorilla-SAMEA5204237	Gorilla_beringei_beringei-SAMEA1692350	0.00125113	0.306201	0.759451	0.000656289	870855	462459	461304
Gorilla_gorilla_gorilla-SAMN01920485	Gorilla_gorilla_gorilla-SAMEA5204237	Gorilla_beringei_beringei-SAMEA1692350	0.00694301	1.77273	0.076274	0.0037808	819784	483910	477236
Gorilla_gorilla_gorilla-SAMEA5204237	Gorilla_gorilla_gorilla-SAMN01920486	Gorilla_beringei_beringei-SAMEA1692350	0.000114701	0.0261745	0.979118	6.05913e-05	861345	464306	464199
Gorilla_gorilla_gorilla-SAMEA5204237	Gorilla_gorilla_gorilla-SAMN01920487	Gorilla_beringei_beringei-SAMEA1692350	0.00081418	0.187363	0.851376	0.000436397	845994	471409	470642
Gorilla_gorilla_gorilla-SAMEA5204237	Gorilla_gorilla_gorilla-SAMN01920488	Gorilla_beringei_beringei-SAMEA1692350	0.00159737	0.620071	0.535211	0.000848054	850950	466039	464552
Gorilla_gorilla_gorilla-SAMEA5204237	Gorilla_gorilla_gorilla-SAMN01920489	Gorilla_beringei_beringei-SAMEA1692350	0.00978452	2.18012	0.0292485	0.00508165	877953	461250	452311
Gorilla_gorilla_gorilla-SAMEA5204237	Gorilla_gorilla_gorilla-SAMN01920490	Gorilla_beringei_beringei-SAMEA1692350	0.00518798	1.15865	0.246599	0.00272454	859019	460115	455366
Gorilla_gorilla_gorilla-SAMN01920491	Gorilla_gorilla_gorilla-SAMEA5204237	Gorilla_beringei_beringei-SAMEA1692350	0.00245445	0.647033	0.517611	0.0013261	828311	475251	472924
Gorilla_gorilla_gorilla-SAMEA5204237	Gorilla_gorilla_gorilla-SAMN01920492	Gorilla_beringei_beringei-SAMEA1692350	0.00898646	1.94768	0.0514533	0.0047762	850383	470461	462081
Gorilla_gorilla_gorilla-SAMEA5204237	Gorilla_gorilla_gorilla-SAMN01920493	Gorilla_beringei_beringei-SAMEA1692350	0.00274849	0.81989	0.412279	0.00146375	849176	467902	465337
Gorilla_gorilla_gorilla-SAMEA5204237	Gorilla_gorilla_gorilla-SAMN01920494	Gorilla_beringei_beringei-SAMEA1692350	0.0105094	2.32779	0.0199232	0.00556736	858405	469502	459737
Gorilla_gorilla_gorilla-SAMN01920495	Gorilla_gorilla_gorilla-SAMEA5204237	Gorilla_beringei_beringei-SAMEA1692350	0.000939744	0.201643	0.840196	0.000495051	860934	462928	462058
Gorilla_gorilla_gorilla-SAMN01920496	Gorilla_gorilla_gorilla-SAMEA5204237	Gorilla_beringei_beringei-SAMEA1692350	0.00426751	0.96689	0.333599	0.00232924	813378	481659	477565
Gorilla_gorilla_gorilla-SAMEA5204237	Gorilla_gorilla_gorilla-SAMN01920497	Gorilla_beringei_beringei-SAMEA1692350	0.000386018	0.0996087	0.920655	0.000210285	825843	479437	479067
Gorilla_gorilla_gorilla-SAMN01920498	Gorilla_gorilla_gorilla-SAMEA5204237	Gorilla_beringei_beringei-SAMEA1692350	0.000809535	0.237358	0.812379	0.000439951	828406	478594	477820
Gorilla_gorilla_gorilla-SAMEA5204237	Gorilla_gorilla_gorilla-SAMN01920499	Gorilla_beringei_beringei-SAMEA1692350	0.0019344	0.409575	0.682118	0.00103608	843924	472182	470359
Gorilla_gorilla_gorilla-SAMN01920500	Gorilla_gorilla_gorilla-SAMEA5204237	Gorilla_beringei_beringei-SAMEA1692350	0.00236764	0.671457	0.501929	0.00125907	852058	469984	467764
Gorilla_gorilla_gorilla-SAMEA5204237	Gorilla_gorilla_gorilla-SAMN01920501	Gorilla_beringei_beringei-SAMEA1692350	0.00334426	0.680795	0.496001	0.00176727	861199	466830	463718
Gorilla_gorilla_gorilla-SAMN01920502	Gorilla_gorilla_gorilla-SAMEA5204237	Gorilla_beringei_beringei-SAMEA1692350	0.00138846	0.336155	0.736754	0.000745695	840492	473934	472620
Gorilla_gorilla_gorilla-SAMN01920503	Gorilla_gorilla_gorilla-SAMEA5204237	Gorilla_beringei_beringei-SAMEA1692350	0.00251366	0.654347	0.512888	0.00138308	811114	486368	483929
Gorilla_gorilla_gorilla-SAMN01920477	Gorilla_gorilla_gorilla-SAMEA5204238	Gorilla_beringei_beringei-SAMEA1692350	0.00317176	0.816556	0.414182	0.00171826	827448	478891	475862
Gorilla_gorilla_gorilla-SAMN01920478	Gorilla_gorilla_gorilla-SAMEA5204238	Gorilla_beringei_beringei-SAMEA1692350	0.00159533	0.425332	0.670595	0.00085826	839496	474404	472893
Gorilla_gorilla_gorilla-SAMN01920479	Gorilla_gorilla_gorilla-SAMEA5204238	Gorilla_beringei_beringei-SAMEA1692350	0.00272423	0.65202	0.514388	0.0014531	847706	471137	468577
Gorilla_gorilla_gorilla-SAMN01920480	Gorilla_gorilla_gorilla-SAMEA5204238	Gorilla_beringei_beringei-SAMEA1692350	0.00282703	0.660618	0.508858	0.00149129	862049	466025	463397
Gorilla_gorilla_gorilla-SAMEA5204238	Gorilla_gorilla_gorilla-SAMN01920481	Gorilla_beringei_beringei-SAMEA1692350	0.000361046	0.0968372	0.922856	0.000197975	814874	482453	482105
Gorilla_gorilla_gorilla-SAMEA5204238	Gorilla_gorilla_gorilla-SAMN01920482	Gorilla_beringei_beringei-SAMEA1692350	0.00140279	0.401024	0.688402	0.000661045	991090	414309	413149
Gorilla_gorilla_gorilla-SAMEA5204238	Gorilla_gorilla_gorilla-SAMN01920483	Gorilla_beringei_beringei-SAMEA1692350	0.0107732	3.49727	0.00047005	0.00524821	980402	432665	423442
Gorilla_gorilla_gorilla-SAMN01920484	Gorilla_gorilla_gorilla-SAMEA5204238	Gorilla_beringei_beringei-SAMEA1692350	0.00315806	0.876449	0.380786	0.0016728	858822	467859	464914
Gorilla_gorilla_gorilla-SAMN01920485	Gorilla_gorilla_gorilla-SAMEA5204238	Gorilla_beringei_beringei-SAMEA1692350	0.00873874	2.38839	0.0169225	0.00479543	808707	488498	480034
Gorilla_gorilla_gorilla-SAMN01920486	Gorilla_gorilla_gorilla-SAMEA5204238	Gorilla_beringei_beringei-SAMEA1692350	0.00191804	0.443083	0.657706	0.000955599	929027	438655	436976
Gorilla_gorilla_gorilla-SAMN01920487	Gorilla_gorilla_gorilla-SAMEA5204238	Gorilla_beringei_beringei-SAMEA1692350	0.00105193	0.2757	0.782778	0.00056597	839823	473081	472087
Gorilla_gorilla_gorilla-SAMN01920488	Gorilla_gorilla_gorilla-SAMEA5204238	Gorilla_beringei_beringei-SAMEA1692350	0.000384435	0.128914	0.897425	0.000202279	862833	460918	460564
Gorilla_gorilla_gorilla-SAMEA5204238	Gorilla_gorilla_gorilla-SAMN01920489	Gorilla_beringei_beringei-SAMEA1692350	0.00786092	2.54969	0.010782	0.00406051	883384	457395	450260
Gorilla_gorilla_gorilla-SAMEA5204238	Gorilla_gorilla_gorilla-SAMN01920490	Gorilla_beringei_beringei-SAMEA1692350	0.00321438	0.862577	0.38837	0.0017011	850713	462262	459300
Gorilla_gorilla_gorilla-SAMN01920491	Gorilla_gorilla_gorilla-SAMEA5204238	Gorilla_beringei_beringei-SAMEA1692350	0.00429344	1.12787	0.259374	0.00233919	816114	480107	476002
Gorilla_gorilla_gorilla-SAMEA5204238	Gorilla_gorilla_gorilla-SAMN01920492	Gorilla_beringei_beringei-SAMEA1692350	0.00715289	1.7239	0.0847266	0.00377133	861038	465374	458764
Gorilla_gorilla_gorilla-SAMEA5204238	Gorilla_gorilla_gorilla-SAMN01920493	Gorilla_beringei_beringei-SAMEA1692350	0.000856135	0.305264	0.760165	0.000446444	877092	456802	456021
Gorilla_gorilla_gorilla-SAMEA5204238	Gorilla_gorilla_gorilla-SAMN01920494	Gorilla_beringei_beringei-SAMEA1692350	0.00860807	2.12769	0.0333624	0.00458925	850467	471126	463085
Gorilla_gorilla_gorilla-SAMN01920495	Gorilla_gorilla_gorilla-SAMEA5204238	Gorilla_beringei_beringei-SAMEA1692350	0.00280017	0.635887	0.52485	0.00149046	847640	468602	465985
Gorilla_gorilla_gorilla-SAMN01920496	Gorilla_gorilla_gorilla-SAMEA5204238	Gorilla_beringei_beringei-SAMEA1692350	0.00609614	1.56504	0.117574	0.00335459	803991	486471	480576
Gorilla_gorilla_gorilla-SAMN01920497	Gorilla_gorilla_gorilla-SAMEA5204238	Gorilla_beringei_beringei-SAMEA1692350	0.00145368	0.406315	0.684511	0.000798992	812964	484130	482724
Gorilla_gorilla_gorilla-SAMN01920498	Gorilla_gorilla_gorilla-SAMEA5204238	Gorilla_beringei_beringei-SAMEA1692350	0.00266738	0.88767	0.374718	0.00146564	813428	484769	482190
Gorilla_gorilla_gorilla-SAMEA5204238	Gorilla_gorilla_gorilla-SAMN01920499	Gorilla_beringei_beringei-SAMEA1692350	2.00575e-05	0.0051221	0.995913	1.08082e-05	836478	473648	473628
Gorilla_gorilla_gorilla-SAMN01920500	Gorilla_gorilla_gorilla-SAMEA5204238	Gorilla_beringei_beringei-SAMEA1692350	0.00420619	1.2516	0.210714	0.00225922	839765	475550	471566
Gorilla_gorilla_gorilla-SAMEA5204238	Gorilla_gorilla_gorilla-SAMN01920501	Gorilla_beringei_beringei-SAMEA1692350	0.00143859	0.342951	0.731636	0.000759506	862059	465011	463675
Gorilla_gorilla_gorilla-SAMN01920502	Gorilla_gorilla_gorilla-SAMEA5204238	Gorilla_beringei_beringei-SAMEA1692350	0.00323035	0.898804	0.368757	0.00174436	832652	477376	474302
Gorilla_gorilla_gorilla-SAMN01920503	Gorilla_gorilla_gorilla-SAMEA5204238	Gorilla_beringei_beringei-SAMEA1692350	0.0043322	1.07348	0.283057	0.00240163	801239	490899	486664
Gorilla_gorilla_gorilla-SAMN01920477	Gorilla_gorilla_gorilla-SAMN01920478	Gorilla_beringei_beringei-SAMEA1692350	0.00174068	0.659421	0.509626	0.000877371	915781	444925	443378
Gorilla_gorilla_gorilla-SAMN01920477	Gorilla_gorilla_gorilla-SAMN01920479	Gorilla_beringei_beringei-SAMEA1692350	0.000529353	0.147531	0.882713	0.000261886	938311	436140	435678
Gorilla_gorilla_gorilla-SAMN01920477	Gorilla_gorilla_gorilla-SAMN01920480	Gorilla_beringei_beringei-SAMEA1692350	0.000464557	0.209209	0.834285	0.000241156	882839	457637	457212
Gorilla_gorilla_gorilla-SAMN01920477	Gorilla_gorilla_gorilla-SAMN01920481	Gorilla_beringei_beringei-SAMEA1692350	0.00370725	1.2226	0.22148	0.00192088	882598	458197	454812
Gorilla_gorilla_gorilla-SAMN01920477	Gorilla_gorilla_gorilla-SAMN01920482	Gorilla_beringei_beringei-SAMEA1692350	0.0043859	1.49532	0.13483	0.00235908	837509	475125	470976
Gorilla_gorilla_gorilla-SAMN01920477	Gorilla_gorilla_gorilla-SAMN01920483	Gorilla_beringei_beringei-SAMEA1692350	0.0127325	4.95863	7.09909e-07	0.00695633	842176	487009	474763
Gorilla_gorilla_gorilla-SAMN01920477	Gorilla_gorilla_gorilla-SAMN01920484	Gorilla_beringei_beringei-SAMEA1692350	0.000100722	0.0326898	0.973922	5.3661e-05	850404	469162	469068
Gorilla_gorilla_gorilla-SAMN01920485	Gorilla_gorilla_gorilla-SAMN01920477	Gorilla_beringei_beringei-SAMEA1692350	0.00584891	1.63976	0.101054	0.00308576	858940	468302	462855
Gorilla_gorilla_gorilla-SAMN01920477	Gorilla_gorilla_gorilla-SAMN01920486	Gorilla_beringei_beringei-SAMEA1692350	0.00132126	0.361373	0.71782	0.000716544	828001	477544	476283
Gorilla_gorilla_gorilla-SAMN01920477	Gorilla_gorilla_gorilla-SAMN01920487	Gorilla_beringei_beringei-SAMEA1692350	0.00205039	0.517941	0.6045	0.00111089	831602	477410	475456
Gorilla_gorilla_gorilla-SAMN01920477	Gorilla_gorilla_gorilla-SAMN01920488	Gorilla_beringei_beringei-SAMEA1692350	0.00278993	1.15613	0.24763	0.00153008	811893	482312	479628
Gorilla_gorilla_gorilla-SAMN01920477	Gorilla_gorilla_gorilla-SAMN01920489	Gorilla_beringei_beringei-SAMEA1692350	0.0104776	2.42962	0.0151148	0.00578259	806022	490817	480639
Gorilla_gorilla_gorilla-SAMN01920477	Gorilla_gorilla_gorilla-SAMN01920490	Gorilla_beringei_beringei-SAMEA1692350	0.00635399	1.5968	0.11031	0.00340986	833602	471026	465078
Gorilla_gorilla_gorilla-SAMN01920491	Gorilla_gorilla_gorilla-SAMN01920477	Gorilla_beringei_beringei-SAMEA1692350	0.00123632	0.46697	0.640522	0.000655744	851297	465970	464819
Gorilla_gorilla_gorilla-SAMN01920477	Gorilla_gorilla_gorilla-SAMN01920492	Gorilla_beringei_beringei-SAMEA1692350	0.00992759	2.55134	0.0107308	0.00545699	809895	487334	477754
Gorilla_gorilla_gorilla-SAMN01920477	Gorilla_gorilla_gorilla-SAMN01920493	Gorilla_beringei_beringei-SAMEA1692350	0.00387645	1.42843	0.153168	0.00213419	809167	484562	480819
Gorilla_gorilla_gorilla-SAMN01920477	Gorilla_gorilla_gorilla-SAMN01920494	Gorilla_beringei_beringei-SAMEA1692350	0.0116741	3.0851	0.00203487	0.00628577	837768	478082	467048
Gorilla_gorilla_gorilla-SAMN01920477	Gorilla_gorilla_gorilla-SAMN01920495	Gorilla_beringei_beringei-SAMEA1692350	0.000331174	0.081873	0.934748	0.000177661	837970	471208	470896
Gorilla_gorilla_gorilla-SAMN01920496	Gorilla_gorilla_gorilla-SAMN01920477	Gorilla_beringei_beringei-SAMEA1692350	0.00324466	0.808157	0.419	0.00165558	896260	449807	446898
Gorilla_gorilla_gorilla-SAMN01920477	Gorilla_gorilla_gorilla-SAMN01920497	Gorilla_beringei_beringei-SAMEA1692350	0.00173465	0.474875	0.634876	0.000918395	860209	466897	465280
Gorilla_gorilla_gorilla-SAMN01920477	Gorilla_gorilla_gorilla-SAMN01920498	Gorilla_beringei_beringei-SAMEA1692350	0.000463766	0.152832	0.878531	0.000246418	853462	467856	467422
Gorilla_gorilla_gorilla-SAMN01920477	Gorilla_gorilla_gorilla-SAMN01920499	Gorilla_beringei_beringei-SAMEA1692350	0.00322034	0.743	0.457482	0.00172012	845532	471806	468777
Gorilla_gorilla_gorilla-SAMN01920500	Gorilla_gorilla_gorilla-SAMN01920477	Gorilla_beringei_beringei-SAMEA1692350	0.000991421	0.342459	0.732005	0.000529258	848230	471129	470196
Gorilla_gorilla_gorilla-SAMN01920477	Gorilla_gorilla_gorilla-SAMN01920501	Gorilla_beringei_beringei-SAMEA1692350	0.00457407	1.08348	0.278593	0.00247653	829677	479191	474827
Gorilla_gorilla_gorilla-SAMN01920502	Gorilla_gorilla_gorilla-SAMN01920477	Gorilla_beringei_beringei-SAMEA1692350	4.17109e-05	0.0123776	0.990124	2.21295e-05	854038	467524	467485
Gorilla_gorilla_gorilla-SAMN01920503	Gorilla_gorilla_gorilla-SAMN01920477	Gorilla_beringei_beringei-SAMEA1692350	0.00129828	0.392191	0.694917	0.00066238	902120	450411	449243
Gorilla_gorilla_gorilla-SAMN01920479	Gorilla_gorilla_gorilla-SAMN01920478	Gorilla_beringei_beringei-SAMEA1692350	0.0012133	0.372979	0.709164	0.000625227	891538	454479	453378
Gorilla_gorilla_gorilla-SAMN01920480	Gorilla_gorilla_gorilla-SAMN01920478	Gorilla_beringei_beringei-SAMEA1692350	0.00129234	0.476381	0.633803	0.000649581	920152	443375	442230
Gorilla_gorilla_gorilla-SAMN01920478	Gorilla_gorilla_gorilla-SAMN01920481	Gorilla_beringei_beringei-SAMEA1692350	0.00197796	0.597521	0.550159	0.00105152	854337	468895	467043
Gorilla_gorilla_gorilla-SAMN01920478	Gorilla_gorilla_gorilla-SAMN01920482	Gorilla_beringei_beringei-SAMEA1692350	0.00286361	0.911006	0.362292	0.00152947	848835	470681	467993
Gorilla_gorilla_gorilla-SAMN01920478	Gorilla_gorilla_gorilla-SAMN01920483	Gorilla_beringei_beringei-SAMEA1692350	0.0112243	4.03076	5.55978e-05	0.00611759	845512	484695	473935
Gorilla_gorilla_gorilla-SAMN01920484	Gorilla_gorilla_gorilla-SAMN01920478	Gorilla_beringei_beringei-SAMEA1692350	0.00151142	0.601916	0.54723	0.000806951	850185	470797	469376
Gorilla_gorilla_gorilla-SAMN01920485	Gorilla_gorilla_gorilla-SAMN01920478	Gorilla_beringei_beringei-SAMEA1692350	0.00737888	2.1258	0.0335198	0.0039355	846392	474141	467195
Gorilla_gorilla_gorilla-SAMN01920486	Gorilla_gorilla_gorilla-SAMN01920478	Gorilla_beringei_beringei-SAMEA1692350	0.000237442	0.0806421	0.935727	0.000127878	839879	473387	473162
Gorilla_gorilla_gorilla-SAMN01920478	Gorilla_gorilla_gorilla-SAMN01920487	Gorilla_beringei_beringei-SAMEA1692350	0.000511947	0.169173	0.86566	0.00027785	831305	477100	476612
Gorilla_gorilla_gorilla-SAMN01920478	Gorilla_gorilla_gorilla-SAMN01920488	Gorilla_beringei_beringei-SAMEA1692350	0.00122863	0.461115	0.644716	0.000663773	829294	473975	472812
Gorilla_gorilla_gorilla-SAMN01920478	Gorilla_gorilla_gorilla-SAMN01920489	Gorilla_beringei_beringei-SAMEA1692350	0.00908582	2.36645	0.0179596	0.00493321	824913	481785	473109
Gorilla_gorilla_gorilla-SAMN01920478	Gorilla_gorilla_gorilla-SAMN01920490	Gorilla_beringei_beringei-SAMEA1692350	0.00480803	1.5399	0.123584	0.00257333	836455	468650	464165
Gorilla_gorilla_gorilla-SAMN01920491	Gorilla_gorilla_gorilla-SAMN01920478	Gorilla_beringei_beringei-SAMEA1692350	0.00285981	1.25283	0.210267	0.00153229	841092	471481	468792
Gorilla_gorilla_gorilla-SAMN01920478	Gorilla_gorilla_gorilla-SAMN01920492	Gorilla_beringei_beringei-SAMEA1692350	0.00854262	2.39232	0.0167423	0.00463638	827996	480121	471987
Gorilla_gorilla_gorilla-SAMN01920478	Gorilla_gorilla_gorilla-SAMN01920493	Gorilla_beringei_beringei-SAMEA1692350	0.00230272	1.1932	0.232793	0.00125889	820186	479993	477788
Gorilla_gorilla_gorilla-SAMN01920478	Gorilla_gorilla_gorilla-SAMN01920494	Gorilla_beringei_beringei-SAMEA1692350	0.0101656	3.52236	0.000427718	0.00540752	852430	471192	461709
Gorilla_gorilla_gorilla-SAMN01920495	Gorilla_gorilla_gorilla-SAMN01920478	Gorilla_beringei_beringei-SAMEA1692350	0.00119661	0.325745	0.744617	0.000637154	850546	468026	466907
Gorilla_gorilla_gorilla-SAMN01920496	Gorilla_gorilla_gorilla-SAMN01920478	Gorilla_beringei_beringei-SAMEA1692350	0.00472421	1.15781	0.246941	0.00248837	858903	465015	460642
Gorilla_gorilla_gorilla-SAMN01920478	Gorilla_gorilla_gorilla-SAMN01920497	Gorilla_beringei_beringei-SAMEA1692350	0.000131714	0.0425648	0.966048	7.03443e-05	849474	469829	469706
Gorilla_gorilla_gorilla-SAMN01920498	Gorilla_gorilla_gorilla-SAMN01920478	Gorilla_beringei_beringei-SAMEA1692350	0.00114695	0.394928	0.692896	0.000613143	846450	470919	469840
Gorilla_gorilla_gorilla-SAMN01920478	Gorilla_gorilla_gorilla-SAMN01920499	Gorilla_beringei_beringei-SAMEA1692350	0.00156709	0.439177	0.660533	0.000837241	848612	470715	469242
Gorilla_gorilla_gorilla-SAMN01920500	Gorilla_gorilla_gorilla-SAMN01920478	Gorilla_beringei_beringei-SAMEA1692350	0.00306634	1.03339	0.301423	0.00143053	1.00199e+06	412583	410060
Gorilla_gorilla_gorilla-SAMN01920478	Gorilla_gorilla_gorilla-SAMN01920501	Gorilla_beringei_beringei-SAMEA1692350	0.00296623	0.921211	0.35694	0.0015936	841367	474310	471505
Gorilla_gorilla_gorilla-SAMN01920502	Gorilla_gorilla_gorilla-SAMN01920478	Gorilla_beringei_beringei-SAMEA1692350	0.00170083	0.567116	0.570635	0.000905046	849787	469685	468090
Gorilla_gorilla_gorilla-SAMN01920503	Gorilla_gorilla_gorilla-SAMN01920478	Gorilla_beringei_beringei-SAMEA1692350	0.00293798	0.941154	0.346626	0.00154948	864913	466354	463622
Gorilla_gorilla_gorilla-SAMN01920480	Gorilla_gorilla_gorilla-SAMN01920479	Gorilla_beringei_beringei-SAMEA1692350	6.65188e-05	0.0164419	0.986882	2.97999e-05	1.04597e+06	394651	394599
Gorilla_gorilla_gorilla-SAMN01920479	Gorilla_gorilla_gorilla-SAMN01920481	Gorilla_beringei_beringei-SAMEA1692350	0.00306739	0.787839	0.430791	0.00166282	830042	478906	475977
Gorilla_gorilla_gorilla-SAMN01920479	Gorilla_gorilla_gorilla-SAMN01920482	Gorilla_beringei_beringei-SAMEA1692350	0.00395539	1.12153	0.262064	0.00209692	857216	467948	464261
Gorilla_gorilla_gorilla-SAMN01920479	Gorilla_gorilla_gorilla-SAMN01920483	Gorilla_beringei_beringei-SAMEA1692350	0.0124323	4.21098	2.54268e-05	0.00670809	859039	480676	468871
Gorilla_gorilla_gorilla-SAMN01920484	Gorilla_gorilla_gorilla-SAMN01920479	Gorilla_beringei_beringei-SAMEA1692350	0.000375248	0.112554	0.910384	0.000197779	865966	464200	463852
Gorilla_gorilla_gorilla-SAMN01920485	Gorilla_gorilla_gorilla-SAMN01920479	Gorilla_beringei_beringei-SAMEA1692350	0.00627288	1.63309	0.10245	0.00333445	849125	472006	466121
Gorilla_gorilla_gorilla-SAMN01920479	Gorilla_gorilla_gorilla-SAMN01920486	Gorilla_beringei_beringei-SAMEA1692350	0.000910126	0.283533	0.776768	0.000486849	845676	470692	469836
Gorilla_gorilla_gorilla-SAMN01920479	Gorilla_gorilla_gorilla-SAMN01920487	Gorilla_beringei_beringei-SAMEA1692350	0.00160881	0.427374	0.669107	0.000866813	839404	474404	472880
Gorilla_gorilla_gorilla-SAMN01920479	Gorilla_gorilla_gorilla-SAMN01920488	Gorilla_beringei_beringei-SAMEA1692350	0.00234472	0.802897	0.422034	0.00126667	830895	474729	472508
Gorilla_gorilla_gorilla-SAMN01920479	Gorilla_gorilla_gorilla-SAMN01920489	Gorilla_beringei_beringei-SAMEA1692350	0.010197	2.76787	0.00564242	0.00552311	828063	481395	471676
Gorilla_gorilla_gorilla-SAMN01920479	Gorilla_gorilla_gorilla-SAMN01920490	Gorilla_beringei_beringei-SAMEA1692350	0.00602889	1.91892	0.0549943	0.0032107	846463	467147	461548
Gorilla_gorilla_gorilla-SAMN01920491	Gorilla_gorilla_gorilla-SAMN01920479	Gorilla_beringei_beringei-SAMEA1692350	0.00167502	0.546604	0.584651	0.000893729	844365	468914	467346
Gorilla_gorilla_gorilla-SAMN01920479	Gorilla_gorilla_gorilla-SAMN01920492	Gorilla_beringei_beringei-SAMEA1692350	0.0096039	2.19092	0.0284572	0.00521012	827710	480668	471523
Gorilla_gorilla_gorilla-SAMN01920479	Gorilla_gorilla_gorilla-SAMN01920493	Gorilla_beringei_beringei-SAMEA1692350	0.00343862	1.18329	0.236694	0.00186759	826262	477664	474390
Gorilla_gorilla_gorilla-SAMN01920479	Gorilla_gorilla_gorilla-SAMN01920494	Gorilla_beringei_beringei-SAMEA1692350	0.0112764	3.62157	0.000292817	0.00600015	853726	472104	461575
Gorilla_gorilla_gorilla-SAMN01920495	Gorilla_gorilla_gorilla-SAMN01920479	Gorilla_beringei_beringei-SAMEA1692350	5.75085e-05	0.014736	0.988243	3.07566e-05	844444	469522	469468
Gorilla_gorilla_gorilla-SAMN01920496	Gorilla_gorilla_gorilla-SAMN01920479	Gorilla_beringei_beringei-SAMEA1692350	0.003602	0.847049	0.396968	0.00192047	845730	470143	466768
Gorilla_gorilla_gorilla-SAMN01920479	Gorilla_gorilla_gorilla-SAMN01920497	Gorilla_beringei_beringei-SAMEA1692350	0.00120831	0.430211	0.667042	0.000639606	860567	466401	465275
Gorilla_gorilla_gorilla-SAMN01920498	Gorilla_gorilla_gorilla-SAMN01920479	Gorilla_beringei_beringei-SAMEA1692350	7.52112e-06	0.00256811	0.997951	3.97804e-06	861790	465360	465353
Gorilla_gorilla_gorilla-SAMN01920479	Gorilla_gorilla_gorilla-SAMN01920499	Gorilla_beringei_beringei-SAMEA1692350	0.00273156	0.758687	0.44804	0.00145586	850719	470382	467819
Gorilla_gorilla_gorilla-SAMN01920500	Gorilla_gorilla_gorilla-SAMN01920479	Gorilla_beringei_beringei-SAMEA1692350	0.00151818	0.639085	0.522767	0.000808781	852116	470353	468927
Gorilla_gorilla_gorilla-SAMN01920479	Gorilla_gorilla_gorilla-SAMN01920501	Gorilla_beringei_beringei-SAMEA1692350	0.00414584	1.01028	0.312363	0.00222115	843713	473815	469902
Gorilla_gorilla_gorilla-SAMN01920502	Gorilla_gorilla_gorilla-SAMN01920479	Gorilla_beringei_beringei-SAMEA1692350	0.000486941	0.172938	0.8627	0.000259763	850580	470255	469798
Gorilla_gorilla_gorilla-SAMN01920503	Gorilla_gorilla_gorilla-SAMN01920479	Gorilla_beringei_beringei-SAMEA1692350	0.00175514	0.404935	0.685525	0.000939482	845439	472729	471073
Gorilla_gorilla_gorilla-SAMN01920480	Gorilla_gorilla_gorilla-SAMN01920481	Gorilla_beringei_beringei-SAMEA1692350	0.00314989	1.12377	0.261112	0.00169234	840238	474721	471740
Gorilla_gorilla_gorilla-SAMN01920480	Gorilla_gorilla_gorilla-SAMN01920482	Gorilla_beringei_beringei-SAMEA1692350	0.00405267	1.1427	0.253163	0.00216813	845562	472307	468494
Gorilla_gorilla_gorilla-SAMN01920480	Gorilla_gorilla_gorilla-SAMN01920483	Gorilla_beringei_beringei-SAMEA1692350	0.0123922	4.12621	3.68798e-05	0.00676268	845411	486172	474270
Gorilla_gorilla_gorilla-SAMN01920484	Gorilla_gorilla_gorilla-SAMN01920480	Gorilla_beringei_beringei-SAMEA1692350	0.000326881	0.0893323	0.928818	0.00017477	847813	470891	470584
Gorilla_gorilla_gorilla-SAMN01920485	Gorilla_gorilla_gorilla-SAMN01920480	Gorilla_beringei_beringei-SAMEA1692350	0.00625229	1.77645	0.0756586	0.00329723	857842	468279	462460
Gorilla_gorilla_gorilla-SAMN01920480	Gorilla_gorilla_gorilla-SAMN01920486	Gorilla_beringei_beringei-SAMEA1692350	0.00101864	0.253927	0.799552	0.000512124	922147	442460	441559
Gorilla_gorilla_gorilla-SAMN01920480	Gorilla_gorilla_gorilla-SAMN01920487	Gorilla_beringei_beringei-SAMEA1692350	0.0016917	0.45462	0.649383	0.000915222	834307	476435	474825
Gorilla_gorilla_gorilla-SAMN01920480	Gorilla_gorilla_gorilla-SAMN01920488	Gorilla_beringei_beringei-SAMEA1692350	0.00237902	0.811167	0.41727	0.00128228	833165	473692	471444
Gorilla_gorilla_gorilla-SAMN01920480	Gorilla_gorilla_gorilla-SAMN01920489	Gorilla_beringei_beringei-SAMEA1692350	0.0102881	2.36627	0.0179685	0.00557566	828167	481757	471945
Gorilla_gorilla_gorilla-SAMN01920480	Gorilla_gorilla_gorilla-SAMN01920490	Gorilla_beringei_beringei-SAMEA1692350	0.0059983	1.46529	0.142842	0.00321998	833577	470899	465283
Gorilla_gorilla_gorilla-SAMN01920491	Gorilla_gorilla_gorilla-SAMN01920480	Gorilla_beringei_beringei-SAMEA1692350	0.0016617	0.593691	0.552719	0.000883573	850225	467314	465764
Gorilla_gorilla_gorilla-SAMN01920480	Gorilla_gorilla_gorilla-SAMN01920492	Gorilla_beringei_beringei-SAMEA1692350	0.00968479	2.7037	0.00685711	0.00524308	830603	479741	470538
Gorilla_gorilla_gorilla-SAMN01920480	Gorilla_gorilla_gorilla-SAMN01920493	Gorilla_beringei_beringei-SAMEA1692350	0.00357832	1.32388	0.185544	0.00194601	824880	478395	474984
Gorilla_gorilla_gorilla-SAMN01920480	Gorilla_gorilla_gorilla-SAMN01920494	Gorilla_beringei_beringei-SAMEA1692350	0.011327	3.2628	0.00110319	0.00605682	847807	474492	463864
Gorilla_gorilla_gorilla-SAMN01920495	Gorilla_gorilla_gorilla-SAMN01920480	Gorilla_beringei_beringei-SAMEA1692350	8.00167e-07	0.000193417	0.999846	4.27162e-07	844641	468652	468652
Gorilla_gorilla_gorilla-SAMN01920496	Gorilla_gorilla_gorilla-SAMN01920480	Gorilla_beringei_beringei-SAMEA1692350	0.00354925	1.01608	0.309592	0.00186947	858505	464452	461167
Gorilla_gorilla_gorilla-SAMN01920480	Gorilla_gorilla_gorilla-SAMN01920497	Gorilla_beringei_beringei-SAMEA1692350	0.00132831	0.356221	0.721675	0.000701175	865370	465211	463977
Gorilla_gorilla_gorilla-SAMN01920480	Gorilla_gorilla_gorilla-SAMN01920498	Gorilla_beringei_beringei-SAMEA1692350	4.3653e-05	0.0137388	0.989038	2.30144e-05	862664	463906	463865
Gorilla_gorilla_gorilla-SAMN01920480	Gorilla_gorilla_gorilla-SAMN01920499	Gorilla_beringei_beringei-SAMEA1692350	0.00281871	0.680133	0.49642	0.0014989	853044	469396	466758
Gorilla_gorilla_gorilla-SAMN01920500	Gorilla_gorilla_gorilla-SAMN01920480	Gorilla_beringei_beringei-SAMEA1692350	0.0015659	0.539281	0.589693	0.000778947	933663	439253	437880
Gorilla_gorilla_gorilla-SAMN01920480	Gorilla_gorilla_gorilla-SAMN01920501	Gorilla_beringei_beringei-SAMEA1692350	0.00418519	1.07198	0.283729	0.00224091	844099	473577	469630
Gorilla_gorilla_gorilla-SAMN01920502	Gorilla_gorilla_gorilla-SAMN01920480	Gorilla_beringei_beringei-SAMEA1692350	0.00045456	0.133103	0.894112	0.000241448	856122	468248	467822
Gorilla_gorilla_gorilla-SAMN01920503	Gorilla_gorilla_gorilla-SAMN01920480	Gorilla_beringei_beringei-SAMEA1692350	0.0016893	0.476371	0.63381	0.000893065	858753	466884	465309
Gorilla_gorilla_gorilla-SAMN01920481	Gorilla_gorilla_gorilla-SAMN01920482	Gorilla_beringei_beringei-SAMEA1692350	0.000816208	0.233994	0.81499	0.000449203	810947	483421	482632
Gorilla_gorilla_gorilla-SAMN01920481	Gorilla_gorilla_gorilla-SAMN01920483	Gorilla_beringei_beringei-SAMEA1692350	0.00908719	2.6334	0.00845354	0.0050788	813650	495386	486464
Gorilla_gorilla_gorilla-SAMN01920484	Gorilla_gorilla_gorilla-SAMN01920481	Gorilla_beringei_beringei-SAMEA1692350	0.00337554	1.05868	0.289744	0.00184828	816907	483660	480406
Gorilla_gorilla_gorilla-SAMN01920485	Gorilla_gorilla_gorilla-SAMN01920481	Gorilla_beringei_beringei-SAMEA1692350	0.00929641	2.26328	0.0236181	0.00500605	834306	479560	470726
Gorilla_gorilla_gorilla-SAMN01920486	Gorilla_gorilla_gorilla-SAMN01920481	Gorilla_beringei_beringei-SAMEA1692350	0.00214805	0.525547	0.599203	0.0011808	813785	484034	481959
Gorilla_gorilla_gorilla-SAMN01920487	Gorilla_gorilla_gorilla-SAMN01920481	Gorilla_beringei_beringei-SAMEA1692350	0.00141916	0.365104	0.715034	0.000783093	808466	485306	483930
Gorilla_gorilla_gorilla-SAMN01920488	Gorilla_gorilla_gorilla-SAMN01920481	Gorilla_beringei_beringei-SAMEA1692350	0.00078624	0.231799	0.816694	0.000430879	812065	480193	479438
Gorilla_gorilla_gorilla-SAMN01920481	Gorilla_gorilla_gorilla-SAMN01920489	Gorilla_beringei_beringei-SAMEA1692350	0.00709329	1.94926	0.0512638	0.00388907	811619	484962	478131
Gorilla_gorilla_gorilla-SAMN01920481	Gorilla_gorilla_gorilla-SAMN01920490	Gorilla_beringei_beringei-SAMEA1692350	0.00270881	0.865215	0.386921	0.00149032	805664	480152	477557
Gorilla_gorilla_gorilla-SAMN01920491	Gorilla_gorilla_gorilla-SAMN01920481	Gorilla_beringei_beringei-SAMEA1692350	0.0047216	1.66001	0.096913	0.00256071	825141	478038	473545
Gorilla_gorilla_gorilla-SAMN01920481	Gorilla_gorilla_gorilla-SAMN01920492	Gorilla_beringei_beringei-SAMEA1692350	0.00644035	2.19386	0.0282452	0.00355689	807200	486960	480728
Gorilla_gorilla_gorilla-SAMN01920481	Gorilla_gorilla_gorilla-SAMN01920493	Gorilla_beringei_beringei-SAMEA1692350	0.000358385	0.109991	0.912416	0.000198301	808645	484290	483943
Gorilla_gorilla_gorilla-SAMN01920481	Gorilla_gorilla_gorilla-SAMN01920494	Gorilla_beringei_beringei-SAMEA1692350	0.00791895	1.89175	0.0585246	0.00436473	810660	486573	478928
Gorilla_gorilla_gorilla-SAMN01920495	Gorilla_gorilla_gorilla-SAMN01920481	Gorilla_beringei_beringei-SAMEA1692350	0.0031891	0.76282	0.445571	0.00174451	814828	481722	478660
Gorilla_gorilla_gorilla-SAMN01920496	Gorilla_gorilla_gorilla-SAMN01920481	Gorilla_beringei_beringei-SAMEA1692350	0.00698759	2.1912	0.0284375	0.00359554	884340	455246	448928
Gorilla_gorilla_gorilla-SAMN01920497	Gorilla_gorilla_gorilla-SAMN01920481	Gorilla_beringei_beringei-SAMEA1692350	0.00183818	0.462568	0.643674	0.000992294	835251	475595	473850
Gorilla_gorilla_gorilla-SAMN01920498	Gorilla_gorilla_gorilla-SAMN01920481	Gorilla_beringei_beringei-SAMEA1692350	0.00306316	1.02103	0.307242	0.00165558	834412	476946	474034
Gorilla_gorilla_gorilla-SAMN01920499	Gorilla_gorilla_gorilla-SAMN01920481	Gorilla_beringei_beringei-SAMEA1692350	0.000361778	0.083582	0.933389	0.000198	820085	481131	480783
Gorilla_gorilla_gorilla-SAMN01920500	Gorilla_gorilla_gorilla-SAMN01920481	Gorilla_beringei_beringei-SAMEA1692350	0.00451129	1.39543	0.162886	0.00245049	824841	480986	476666
Gorilla_gorilla_gorilla-SAMN01920481	Gorilla_gorilla_gorilla-SAMN01920501	Gorilla_beringei_beringei-SAMEA1692350	0.000998636	0.254441	0.799155	0.000547101	818683	482138	481176
Gorilla_gorilla_gorilla-SAMN01920502	Gorilla_gorilla_gorilla-SAMN01920481	Gorilla_beringei_beringei-SAMEA1692350	0.00355138	0.993655	0.320391	0.00192773	825789	479928	476531
Gorilla_gorilla_gorilla-SAMN01920503	Gorilla_gorilla_gorilla-SAMN01920481	Gorilla_beringei_beringei-SAMEA1692350	0.00499346	1.31268	0.189289	0.0025877	881866	459103	454541
Gorilla_gorilla_gorilla-SAMN01920482	Gorilla_gorilla_gorilla-SAMN01920483	Gorilla_beringei_beringei-SAMEA1692350	0.00860241	2.67658	0.00743787	0.00459863	870611	472884	464818
Gorilla_gorilla_gorilla-SAMN01920484	Gorilla_gorilla_gorilla-SAMN01920482	Gorilla_beringei_beringei-SAMEA1692350	0.00438631	1.46312	0.143435	0.00231384	863828	465864	461795
Gorilla_gorilla_gorilla-SAMN01920485	Gorilla_gorilla_gorilla-SAMN01920482	Gorilla_beringei_beringei-SAMEA1692350	0.00999863	2.52749	0.011488	0.00545133	820144	485421	475810
Gorilla_gorilla_gorilla-SAMN01920486	Gorilla_gorilla_gorilla-SAMN01920482	Gorilla_beringei_beringei-SAMEA1692350	0.00306785	0.757698	0.448632	0.00161374	868441	463181	460348
Gorilla_gorilla_gorilla-SAMN01920487	Gorilla_gorilla_gorilla-SAMN01920482	Gorilla_beringei_beringei-SAMEA1692350	0.00226706	0.526909	0.598257	0.00121436	846670	471112	468981
Gorilla_gorilla_gorilla-SAMN01920488	Gorilla_gorilla_gorilla-SAMN01920482	Gorilla_beringei_beringei-SAMEA1692350	0.00153795	0.469381	0.638797	0.000821923	846414	468386	466947
Gorilla_gorilla_gorilla-SAMN01920482	Gorilla_gorilla_gorilla-SAMN01920489	Gorilla_beringei_beringei-SAMEA1692350	0.00644919	1.5347	0.124857	0.00346041	842233	473598	467528
Gorilla_gorilla_gorilla-SAMN01920482	Gorilla_gorilla_gorilla-SAMN01920490	Gorilla_beringei_beringei-SAMEA1692350	0.0019265	0.545286	0.585557	0.00101001	862030	456172	454418
Gorilla_gorilla_gorilla-SAMN01920491	Gorilla_gorilla_gorilla-SAMN01920482	Gorilla_beringei_beringei-SAMEA1692350	0.00556033	1.70659	0.0878974	0.00302495	821296	479105	473806
Gorilla_gorilla_gorilla-SAMN01920482	Gorilla_gorilla_gorilla-SAMN01920492	Gorilla_beringei_beringei-SAMEA1692350	0.00581821	1.30483	0.191951	0.00311858	845097	471752	466294
Gorilla_gorilla_gorilla-SAMN01920493	Gorilla_gorilla_gorilla-SAMN01920482	Gorilla_beringei_beringei-SAMEA1692350	0.000413713	0.154609	0.87713	0.000221907	842802	469118	468730
Gorilla_gorilla_gorilla-SAMN01920482	Gorilla_gorilla_gorilla-SAMN01920494	Gorilla_beringei_beringei-SAMEA1692350	0.00749481	2.29107	0.0219593	0.00392857	872737	462054	455180
Gorilla_gorilla_gorilla-SAMN01920495	Gorilla_gorilla_gorilla-SAMN01920482	Gorilla_beringei_beringei-SAMEA1692350	0.00408114	0.847445	0.396747	0.00215478	858736	465057	461277
Gorilla_gorilla_gorilla-SAMN01920496	Gorilla_gorilla_gorilla-SAMN01920482	Gorilla_beringei_beringei-SAMEA1692350	0.0072758	1.95908	0.0501029	0.00398592	810016	484512	477512
Gorilla_gorilla_gorilla-SAMN01920497	Gorilla_gorilla_gorilla-SAMN01920482	Gorilla_beringei_beringei-SAMEA1692350	0.00260744	0.627269	0.530483	0.00142109	824448	479734	477239
Gorilla_gorilla_gorilla-SAMN01920498	Gorilla_gorilla_gorilla-SAMN01920482	Gorilla_beringei_beringei-SAMEA1692350	0.00387595	1.1508	0.249817	0.0021048	828262	478829	475132
Gorilla_gorilla_gorilla-SAMN01920499	Gorilla_gorilla_gorilla-SAMN01920482	Gorilla_beringei_beringei-SAMEA1692350	0.00122945	0.275411	0.783001	0.000659949	840670	471520	470362
Gorilla_gorilla_gorilla-SAMN01920500	Gorilla_gorilla_gorilla-SAMN01920482	Gorilla_beringei_beringei-SAMEA1692350	0.00548028	1.82093	0.0686182	0.00291663	848804	470882	465749
Gorilla_gorilla_gorilla-SAMN01920482	Gorilla_gorilla_gorilla-SAMN01920501	Gorilla_beringei_beringei-SAMEA1692350	0.000243211	0.0586696	0.953215	0.000128244	863373	462674	462448
Gorilla_gorilla_gorilla-SAMN01920502	Gorilla_gorilla_gorilla-SAMN01920482	Gorilla_beringei_beringei-SAMEA1692350	0.00444699	1.23079	0.218401	0.00238544	840298	473850	469654
Gorilla_gorilla_gorilla-SAMN01920503	Gorilla_gorilla_gorilla-SAMN01920482	Gorilla_beringei_beringei-SAMEA1692350	0.00550032	1.60336	0.108855	0.00303298	807384	487891	482553
Gorilla_gorilla_gorilla-SAMN01920484	Gorilla_gorilla_gorilla-SAMN01920483	Gorilla_beringei_beringei-SAMEA1692350	0.0135167	3.83187	0.000127173	0.00693688	919942	457694	445486
Gorilla_gorilla_gorilla-SAMN01920485	Gorilla_gorilla_gorilla-SAMN01920483	Gorilla_beringei_beringei-SAMEA1692350	0.0180674	5.69487	1.23469e-08	0.0100341	819695	498732	481031
Gorilla_gorilla_gorilla-SAMN01920486	Gorilla_gorilla_gorilla-SAMN01920483	Gorilla_beringei_beringei-SAMEA1692350	0.0115696	3.29648	0.000979044	0.00625624	856123	480478	469488
Gorilla_gorilla_gorilla-SAMN01920487	Gorilla_gorilla_gorilla-SAMN01920483	Gorilla_beringei_beringei-SAMEA1692350	0.0107793	3.0993	0.00193979	0.00586087	852625	482552	472260
Gorilla_gorilla_gorilla-SAMN01920488	Gorilla_gorilla_gorilla-SAMN01920483	Gorilla_beringei_beringei-SAMEA1692350	0.00999308	4.17107	3.03172e-05	0.00543889	843661	481241	471718
Gorilla_gorilla_gorilla-SAMN01920489	Gorilla_gorilla_gorilla-SAMN01920483	Gorilla_beringei_beringei-SAMEA1692350	0.00220987	0.6286	0.529611	0.00121489	838500	481859	479734
Gorilla_gorilla_gorilla-SAMN01920490	Gorilla_gorilla_gorilla-SAMN01920483	Gorilla_beringei_beringei-SAMEA1692350	0.00666773	1.9656	0.0493445	0.00359714	853736	471536	465289
Gorilla_gorilla_gorilla-SAMN01920491	Gorilla_gorilla_gorilla-SAMN01920483	Gorilla_beringei_beringei-SAMEA1692350	0.0138497	4.85364	1.21215e-06	0.00765667	823328	491280	477858
Gorilla_gorilla_gorilla-SAMN01920492	Gorilla_gorilla_gorilla-SAMN01920483	Gorilla_beringei_beringei-SAMEA1692350	0.00270523	0.719277	0.47197	0.00148763	839276	481249	478652
Gorilla_gorilla_gorilla-SAMN01920493	Gorilla_gorilla_gorilla-SAMN01920483	Gorilla_beringei_beringei-SAMEA1692350	0.00881148	3.2268	0.00125183	0.00483969	836792	484615	476149
Gorilla_gorilla_gorilla-SAMN01920494	Gorilla_gorilla_gorilla-SAMN01920483	Gorilla_beringei_beringei-SAMEA1692350	0.0012722	0.37457	0.70798	0.000691015	857022	474193	472988
Gorilla_gorilla_gorilla-SAMN01920495	Gorilla_gorilla_gorilla-SAMN01920483	Gorilla_beringei_beringei-SAMEA1692350	0.012599	3.35819	0.000784534	0.00677605	860855	477977	466083
Gorilla_gorilla_gorilla-SAMN01920496	Gorilla_gorilla_gorilla-SAMN01920483	Gorilla_beringei_beringei-SAMEA1692350	0.0153548	4.26948	1.95925e-05	0.00858194	808242	498508	483430
Gorilla_gorilla_gorilla-SAMN01920497	Gorilla_gorilla_gorilla-SAMN01920483	Gorilla_beringei_beringei-SAMEA1692350	0.0109051	4.32612	1.51761e-05	0.00605624	823075	493282	482639
Gorilla_gorilla_gorilla-SAMN01920498	Gorilla_gorilla_gorilla-SAMN01920483	Gorilla_beringei_beringei-SAMEA1692350	0.0120241	4.41427	1.0135e-05	0.006687	822265	494730	482974
Gorilla_gorilla_gorilla-SAMN01920499	Gorilla_gorilla_gorilla-SAMN01920483	Gorilla_beringei_beringei-SAMEA1692350	0.00955678	2.8981	0.00375437	0.00525309	837236	487241	478016
Gorilla_gorilla_gorilla-SAMN01920500	Gorilla_gorilla_gorilla-SAMN01920483	Gorilla_beringei_beringei-SAMEA1692350	0.013788	4.75039	2.03028e-06	0.00752396	843161	487197	473945
Gorilla_gorilla_gorilla-SAMN01920501	Gorilla_gorilla_gorilla-SAMN01920483	Gorilla_beringei_beringei-SAMEA1692350	0.00830127	2.25465	0.0241555	0.00449373	856134	479143	471253
Gorilla_gorilla_gorilla-SAMN01920502	Gorilla_gorilla_gorilla-SAMN01920483	Gorilla_beringei_beringei-SAMEA1692350	0.0127509	4.15582	3.24119e-05	0.00700197	836161	489502	477176
Gorilla_gorilla_gorilla-SAMN01920503	Gorilla_gorilla_gorilla-SAMN01920483	Gorilla_beringei_beringei-SAMEA1692350	0.0136553	4.11842	3.81485e-05	0.0076417	811274	499569	486109
Gorilla_gorilla_gorilla-SAMN01920485	Gorilla_gorilla_gorilla-SAMN01920484	Gorilla_beringei_beringei-SAMEA1692350	0.00575575	1.60875	0.107671	0.0031292	825798	482434	476912
Gorilla_gorilla_gorilla-SAMN01920484	Gorilla_gorilla_gorilla-SAMN01920486	Gorilla_beringei_beringei-SAMEA1692350	0.001267	0.502119	0.615584	0.000672226	858572	467046	465864
Gorilla_gorilla_gorilla-SAMN01920484	Gorilla_gorilla_gorilla-SAMN01920487	Gorilla_beringei_beringei-SAMEA1692350	0.00194953	0.61908	0.535864	0.00104858	843379	473793	471949
Gorilla_gorilla_gorilla-SAMN01920484	Gorilla_gorilla_gorilla-SAMN01920488	Gorilla_beringei_beringei-SAMEA1692350	0.00275805	0.898176	0.369092	0.00147443	841992	470058	467472
Gorilla_gorilla_gorilla-SAMN01920484	Gorilla_gorilla_gorilla-SAMN01920489	Gorilla_beringei_beringei-SAMEA1692350	0.0107562	3.51925	0.000432775	0.00576744	840495	476851	466702
Gorilla_gorilla_gorilla-SAMN01920484	Gorilla_gorilla_gorilla-SAMN01920490	Gorilla_beringei_beringei-SAMEA1692350	0.00639982	2.92286	0.00346832	0.0033635	860544	460972	455109
Gorilla_gorilla_gorilla-SAMN01920491	Gorilla_gorilla_gorilla-SAMN01920484	Gorilla_beringei_beringei-SAMEA1692350	0.00135726	0.493072	0.621962	0.000734173	829851	474946	473658
Gorilla_gorilla_gorilla-SAMN01920484	Gorilla_gorilla_gorilla-SAMN01920492	Gorilla_beringei_beringei-SAMEA1692350	0.0100728	3.39003	0.000698855	0.00543169	838171	478061	468526
Gorilla_gorilla_gorilla-SAMN01920484	Gorilla_gorilla_gorilla-SAMN01920493	Gorilla_beringei_beringei-SAMEA1692350	0.00379698	1.67974	0.093008	0.00205289	834558	475729	472130
Gorilla_gorilla_gorilla-SAMN01920484	Gorilla_gorilla_gorilla-SAMN01920494	Gorilla_beringei_beringei-SAMEA1692350	0.0116857	4.2746	1.91484e-05	0.00620137	856103	471106	460223
Gorilla_gorilla_gorilla-SAMN01920484	Gorilla_gorilla_gorilla-SAMN01920495	Gorilla_beringei_beringei-SAMEA1692350	0.000276202	0.0747685	0.940399	0.000145653	862609	463104	462848
Gorilla_gorilla_gorilla-SAMN01920496	Gorilla_gorilla_gorilla-SAMN01920484	Gorilla_beringei_beringei-SAMEA1692350	0.00308193	0.818601	0.413014	0.0016807	816682	480599	477646
Gorilla_gorilla_gorilla-SAMN01920484	Gorilla_gorilla_gorilla-SAMN01920497	Gorilla_beringei_beringei-SAMEA1692350	0.00160621	0.45137	0.651723	0.000874984	825496	480003	478464
Gorilla_gorilla_gorilla-SAMN01920484	Gorilla_gorilla_gorilla-SAMN01920498	Gorilla_beringei_beringei-SAMEA1692350	0.000360421	0.145747	0.884121	0.000196698	823847	480168	479822
Gorilla_gorilla_gorilla-SAMN01920484	Gorilla_gorilla_gorilla-SAMN01920499	Gorilla_beringei_beringei-SAMEA1692350	0.00314919	0.932848	0.350898	0.0016847	846891	472158	469194
Gorilla_gorilla_gorilla-SAMN01920500	Gorilla_gorilla_gorilla-SAMN01920484	Gorilla_beringei_beringei-SAMEA1692350	0.00116215	0.423725	0.671767	0.000620176	850112	470689	469596
Gorilla_gorilla_gorilla-SAMN01920484	Gorilla_gorilla_gorilla-SAMN01920501	Gorilla_beringei_beringei-SAMEA1692350	0.00456588	1.66483	0.0959464	0.00242372	855898	469431	465164
Gorilla_gorilla_gorilla-SAMN01920502	Gorilla_gorilla_gorilla-SAMN01920484	Gorilla_beringei_beringei-SAMEA1692350	0.000125197	0.0394985	0.968493	6.68635e-05	848726	470316	470198
Gorilla_gorilla_gorilla-SAMN01920503	Gorilla_gorilla_gorilla-SAMN01920484	Gorilla_beringei_beringei-SAMEA1692350	0.00133583	0.369001	0.712127	0.000730973	817164	482741	481453
Gorilla_gorilla_gorilla-SAMN01920485	Gorilla_gorilla_gorilla-SAMN01920486	Gorilla_beringei_beringei-SAMEA1692350	0.00689305	1.73686	0.0824117	0.00379141	808944	488142	481458
Gorilla_gorilla_gorilla-SAMN01920485	Gorilla_gorilla_gorilla-SAMN01920487	Gorilla_beringei_beringei-SAMEA1692350	0.00771435	1.81793	0.0690748	0.00419268	824877	482738	475347
Gorilla_gorilla_gorilla-SAMN01920485	Gorilla_gorilla_gorilla-SAMN01920488	Gorilla_beringei_beringei-SAMEA1692350	0.00834722	2.86985	0.00410669	0.00460115	800203	488713	480622
Gorilla_gorilla_gorilla-SAMN01920485	Gorilla_gorilla_gorilla-SAMN01920489	Gorilla_beringei_beringei-SAMEA1692350	0.0159692	3.66435	0.00024797	0.00885732	793775	497012	481387
Gorilla_gorilla_gorilla-SAMN01920485	Gorilla_gorilla_gorilla-SAMN01920490	Gorilla_beringei_beringei-SAMEA1692350	0.011976	3.37694	0.000732965	0.0065082	815296	480395	469025
Gorilla_gorilla_gorilla-SAMN01920485	Gorilla_gorilla_gorilla-SAMN01920491	Gorilla_beringei_beringei-SAMEA1692350	0.00468496	1.4622	0.143687	0.00240915	887433	453720	449489
Gorilla_gorilla_gorilla-SAMN01920485	Gorilla_gorilla_gorilla-SAMN01920492	Gorilla_beringei_beringei-SAMEA1692350	0.0153281	3.39909	0.000676101	0.00850579	794895	495795	480825
Gorilla_gorilla_gorilla-SAMN01920485	Gorilla_gorilla_gorilla-SAMN01920493	Gorilla_beringei_beringei-SAMEA1692350	0.00934551	3.31958	0.00090154	0.00520923	792201	494507	485349
Gorilla_gorilla_gorilla-SAMN01920485	Gorilla_gorilla_gorilla-SAMN01920494	Gorilla_beringei_beringei-SAMEA1692350	0.0172087	3.98428	6.76844e-05	0.00937718	819988	487696	471195
Gorilla_gorilla_gorilla-SAMN01920485	Gorilla_gorilla_gorilla-SAMN01920495	Gorilla_beringei_beringei-SAMEA1692350	0.00610015	1.45692	0.14514	0.00329467	829855	478340	472539
Gorilla_gorilla_gorilla-SAMN01920485	Gorilla_gorilla_gorilla-SAMN01920496	Gorilla_beringei_beringei-SAMEA1692350	0.00286192	0.790709	0.429114	0.00147107	889943	453350	450762
Gorilla_gorilla_gorilla-SAMN01920485	Gorilla_gorilla_gorilla-SAMN01920497	Gorilla_beringei_beringei-SAMEA1692350	0.00791364	1.83961	0.0658255	0.00399719	910559	448895	441846
Gorilla_gorilla_gorilla-SAMN01920485	Gorilla_gorilla_gorilla-SAMN01920498	Gorilla_beringei_beringei-SAMEA1692350	0.00670781	1.86334	0.0624137	0.003367	917763	445475	439538
Gorilla_gorilla_gorilla-SAMN01920485	Gorilla_gorilla_gorilla-SAMN01920499	Gorilla_beringei_beringei-SAMEA1692350	0.00908553	1.93661	0.0527934	0.00478812	860980	468958	460514
Gorilla_gorilla_gorilla-SAMN01920485	Gorilla_gorilla_gorilla-SAMN01920500	Gorilla_beringei_beringei-SAMEA1692350	0.00481945	1.29215	0.196305	0.00254466	859242	468196	463705
Gorilla_gorilla_gorilla-SAMN01920485	Gorilla_gorilla_gorilla-SAMN01920501	Gorilla_beringei_beringei-SAMEA1692350	0.010188	2.29028	0.0220049	0.00557723	811856	487927	478085
Gorilla_gorilla_gorilla-SAMN01920485	Gorilla_gorilla_gorilla-SAMN01920502	Gorilla_beringei_beringei-SAMEA1692350	0.00581841	2.03094	0.0422612	0.00305076	867565	465383	459999
Gorilla_gorilla_gorilla-SAMN01920485	Gorilla_gorilla_gorilla-SAMN01920503	Gorilla_beringei_beringei-SAMEA1692350	0.00471445	1.25607	0.20909	0.00242613	889639	456223	451942
Gorilla_gorilla_gorilla-SAMN01920486	Gorilla_gorilla_gorilla-SAMN01920487	Gorilla_beringei_beringei-SAMEA1692350	0.000764892	0.3332	0.738984	0.000412407	837602	473632	472908
Gorilla_gorilla_gorilla-SAMN01920486	Gorilla_gorilla_gorilla-SAMN01920488	Gorilla_beringei_beringei-SAMEA1692350	0.0015484	0.577082	0.563884	0.000816941	860555	462724	461293
Gorilla_gorilla_gorilla-SAMN01920486	Gorilla_gorilla_gorilla-SAMN01920489	Gorilla_beringei_beringei-SAMEA1692350	0.00971261	2.87334	0.0040616	0.00508958	868260	464722	455782
Gorilla_gorilla_gorilla-SAMN01920486	Gorilla_gorilla_gorilla-SAMN01920490	Gorilla_beringei_beringei-SAMEA1692350	0.00491413	1.47506	0.140195	0.00261294	846820	464740	460195
Gorilla_gorilla_gorilla-SAMN01920491	Gorilla_gorilla_gorilla-SAMN01920486	Gorilla_beringei_beringei-SAMEA1692350	0.0025874	0.704035	0.481411	0.00141253	816100	479322	476848
Gorilla_gorilla_gorilla-SAMN01920486	Gorilla_gorilla_gorilla-SAMN01920492	Gorilla_beringei_beringei-SAMEA1692350	0.00894422	2.87435	0.00404866	0.00473598	859153	468179	459878
Gorilla_gorilla_gorilla-SAMN01920486	Gorilla_gorilla_gorilla-SAMN01920493	Gorilla_beringei_beringei-SAMEA1692350	0.00273225	1.0765	0.281702	0.00144137	864725	463061	460537
Gorilla_gorilla_gorilla-SAMN01920486	Gorilla_gorilla_gorilla-SAMN01920494	Gorilla_beringei_beringei-SAMEA1692350	0.0104857	3.91778	8.93679e-05	0.00556865	859170	470229	460470
Gorilla_gorilla_gorilla-SAMN01920495	Gorilla_gorilla_gorilla-SAMN01920486	Gorilla_beringei_beringei-SAMEA1692350	0.000963785	0.318807	0.749873	0.000513758	848281	468008	467107
Gorilla_gorilla_gorilla-SAMN01920496	Gorilla_gorilla_gorilla-SAMN01920486	Gorilla_beringei_beringei-SAMEA1692350	0.00423071	0.897124	0.369653	0.00234209	799026	488056	483944
Gorilla_gorilla_gorilla-SAMN01920486	Gorilla_gorilla_gorilla-SAMN01920497	Gorilla_beringei_beringei-SAMEA1692350	0.000380119	0.0973019	0.922487	0.000209691	809445	484572	484203
Gorilla_gorilla_gorilla-SAMN01920498	Gorilla_gorilla_gorilla-SAMN01920486	Gorilla_beringei_beringei-SAMEA1692350	0.000818214	0.304187	0.760986	0.000450464	811779	483918	483127
Gorilla_gorilla_gorilla-SAMN01920486	Gorilla_gorilla_gorilla-SAMN01920499	Gorilla_beringei_beringei-SAMEA1692350	0.00188626	0.560999	0.574798	0.00102243	831791	476906	475110
Gorilla_gorilla_gorilla-SAMN01920500	Gorilla_gorilla_gorilla-SAMN01920486	Gorilla_beringei_beringei-SAMEA1692350	0.00239443	0.876403	0.380811	0.00129094	837895	475518	473246
Gorilla_gorilla_gorilla-SAMN01920486	Gorilla_gorilla_gorilla-SAMN01920501	Gorilla_beringei_beringei-SAMEA1692350	0.00335369	1.07591	0.281968	0.00176715	864192	464514	461408
Gorilla_gorilla_gorilla-SAMN01920502	Gorilla_gorilla_gorilla-SAMN01920486	Gorilla_beringei_beringei-SAMEA1692350	0.00138701	0.364402	0.715558	0.000751088	831210	476864	475543
Gorilla_gorilla_gorilla-SAMN01920503	Gorilla_gorilla_gorilla-SAMN01920486	Gorilla_beringei_beringei-SAMEA1692350	0.0025176	0.566448	0.571089	0.00140105	797504	490886	488421
Gorilla_gorilla_gorilla-SAMN01920487	Gorilla_gorilla_gorilla-SAMN01920488	Gorilla_beringei_beringei-SAMEA1692350	0.000837305	0.26218	0.793182	0.000451936	834078	472894	472102
Gorilla_gorilla_gorilla-SAMN01920487	Gorilla_gorilla_gorilla-SAMN01920489	Gorilla_beringei_beringei-SAMEA1692350	0.00858678	2.67869	0.00739118	0.00468907	820629	483560	475326
Gorilla_gorilla_gorilla-SAMN01920487	Gorilla_gorilla_gorilla-SAMN01920490	Gorilla_beringei_beringei-SAMEA1692350	0.00434252	1.27567	0.202074	0.00233034	836349	468604	464552
Gorilla_gorilla_gorilla-SAMN01920491	Gorilla_gorilla_gorilla-SAMN01920487	Gorilla_beringei_beringei-SAMEA1692350	0.00327527	0.839996	0.400911	0.00177789	826834	476900	473786
Gorilla_gorilla_gorilla-SAMN01920487	Gorilla_gorilla_gorilla-SAMN01920492	Gorilla_beringei_beringei-SAMEA1692350	0.00798225	3.18509	0.00144708	0.00436881	821042	483313	475659
Gorilla_gorilla_gorilla-SAMN01920487	Gorilla_gorilla_gorilla-SAMN01920493	Gorilla_beringei_beringei-SAMEA1692350	0.00182728	0.692047	0.488908	0.00099853	821835	479043	477295
Gorilla_gorilla_gorilla-SAMN01920487	Gorilla_gorilla_gorilla-SAMN01920494	Gorilla_beringei_beringei-SAMEA1692350	0.00963725	2.72146	0.00649947	0.005168	847300	474254	465200
Gorilla_gorilla_gorilla-SAMN01920495	Gorilla_gorilla_gorilla-SAMN01920487	Gorilla_beringei_beringei-SAMEA1692350	0.00169705	0.48974	0.624318	0.000904628	849650	468369	466782
Gorilla_gorilla_gorilla-SAMN01920496	Gorilla_gorilla_gorilla-SAMN01920487	Gorilla_beringei_beringei-SAMEA1692350	0.00506414	1.14004	0.254272	0.00275981	817714	480885	476039
Gorilla_gorilla_gorilla-SAMN01920497	Gorilla_gorilla_gorilla-SAMN01920487	Gorilla_beringei_beringei-SAMEA1692350	0.000318204	0.0843462	0.932781	0.000174146	822863	480583	480278
Gorilla_gorilla_gorilla-SAMN01920498	Gorilla_gorilla_gorilla-SAMN01920487	Gorilla_beringei_beringei-SAMEA1692350	0.00151604	0.424374	0.671293	0.000828659	822154	480762	479306
Gorilla_gorilla_gorilla-SAMN01920487	Gorilla_gorilla_gorilla-SAMN01920499	Gorilla_beringei_beringei-SAMEA1692350	0.00108014	0.363708	0.716076	0.000583461	837921	474641	473617
Gorilla_gorilla_gorilla-SAMN01920500	Gorilla_gorilla_gorilla-SAMN01920487	Gorilla_beringei_beringei-SAMEA1692350	0.00314165	0.940828	0.346793	0.00169049	838755	474926	471951
Gorilla_gorilla_gorilla-SAMN01920487	Gorilla_gorilla_gorilla-SAMN01920501	Gorilla_beringei_beringei-SAMEA1692350	0.00251208	0.664005	0.506687	0.0013505	841578	473304	470932
Gorilla_gorilla_gorilla-SAMN01920502	Gorilla_gorilla_gorilla-SAMN01920487	Gorilla_beringei_beringei-SAMEA1692350	0.00213222	0.535977	0.591975	0.00114998	837444	475281	473259
Gorilla_gorilla_gorilla-SAMN01920503	Gorilla_gorilla_gorilla-SAMN01920487	Gorilla_beringei_beringei-SAMEA1692350	0.00321703	0.778861	0.436062	0.00175673	819324	481997	478906
Gorilla_gorilla_gorilla-SAMN01920488	Gorilla_gorilla_gorilla-SAMN01920489	Gorilla_beringei_beringei-SAMEA1692350	0.00826906	2.24941	0.0244864	0.00431808	868640	460921	453360
Gorilla_gorilla_gorilla-SAMN01920488	Gorilla_gorilla_gorilla-SAMN01920490	Gorilla_beringei_beringei-SAMEA1692350	0.00335201	0.919958	0.357595	0.00178227	841897	462350	459261
Gorilla_gorilla_gorilla-SAMN01920491	Gorilla_gorilla_gorilla-SAMN01920488	Gorilla_beringei_beringei-SAMEA1692350	0.00402816	1.3193	0.187069	0.0022205	800703	483362	479484
Gorilla_gorilla_gorilla-SAMN01920488	Gorilla_gorilla_gorilla-SAMN01920492	Gorilla_beringei_beringei-SAMEA1692350	0.00769745	1.98019	0.0476819	0.00399271	879889	456707	449730
Gorilla_gorilla_gorilla-SAMN01920488	Gorilla_gorilla_gorilla-SAMN01920493	Gorilla_beringei_beringei-SAMEA1692350	0.00120103	0.573729	0.566151	0.000626452	873891	455884	454790
Gorilla_gorilla_gorilla-SAMN01920488	Gorilla_gorilla_gorilla-SAMN01920494	Gorilla_beringei_beringei-SAMEA1692350	0.00885428	2.51952	0.0117514	0.0047609	838108	473947	465628
Gorilla_gorilla_gorilla-SAMN01920495	Gorilla_gorilla_gorilla-SAMN01920488	Gorilla_beringei_beringei-SAMEA1692350	0.00248165	0.872176	0.383112	0.0013315	835615	470763	468432
Gorilla_gorilla_gorilla-SAMN01920496	Gorilla_gorilla_gorilla-SAMN01920488	Gorilla_beringei_beringei-SAMEA1692350	0.00560706	1.38915	0.164788	0.00312188	786536	490535	485065
Gorilla_gorilla_gorilla-SAMN01920497	Gorilla_gorilla_gorilla-SAMN01920488	Gorilla_beringei_beringei-SAMEA1692350	0.000950307	0.292113	0.7702	0.000527124	799518	486094	485171
Gorilla_gorilla_gorilla-SAMN01920498	Gorilla_gorilla_gorilla-SAMN01920488	Gorilla_beringei_beringei-SAMEA1692350	0.00226753	1.1839	0.236454	0.00125778	799482	486982	484779
Gorilla_gorilla_gorilla-SAMN01920488	Gorilla_gorilla_gorilla-SAMN01920499	Gorilla_beringei_beringei-SAMEA1692350	0.000341052	0.0915186	0.927081	0.000186127	820018	477729	477403
Gorilla_gorilla_gorilla-SAMN01920500	Gorilla_gorilla_gorilla-SAMN01920488	Gorilla_beringei_beringei-SAMEA1692350	0.00377985	1.70819	0.0876015	0.00204742	826136	477080	473488
Gorilla_gorilla_gorilla-SAMN01920488	Gorilla_gorilla_gorilla-SAMN01920501	Gorilla_beringei_beringei-SAMEA1692350	0.00183506	0.43122	0.666309	0.000964456	862171	460979	459290
Gorilla_gorilla_gorilla-SAMN01920502	Gorilla_gorilla_gorilla-SAMN01920488	Gorilla_beringei_beringei-SAMEA1692350	0.00285631	1.01665	0.309318	0.00155063	823284	477455	474736
Gorilla_gorilla_gorilla-SAMN01920503	Gorilla_gorilla_gorilla-SAMN01920488	Gorilla_beringei_beringei-SAMEA1692350	0.00394264	1.09292	0.27443	0.00219609	788960	490685	486831
Gorilla_gorilla_gorilla-SAMN01920490	Gorilla_gorilla_gorilla-SAMN01920489	Gorilla_beringei_beringei-SAMEA1692350	0.00451217	1.61691	0.105897	0.00242347	834480	468398	464190
Gorilla_gorilla_gorilla-SAMN01920491	Gorilla_gorilla_gorilla-SAMN01920489	Gorilla_beringei_beringei-SAMEA1692350	0.0116506	2.84878	0.00438879	0.00643782	798460	489931	478646
Gorilla_gorilla_gorilla-SAMN01920492	Gorilla_gorilla_gorilla-SAMN01920489	Gorilla_beringei_beringei-SAMEA1692350	0.000642494	0.19185	0.84786	0.000332446	886433	451851	451271
Gorilla_gorilla_gorilla-SAMN01920493	Gorilla_gorilla_gorilla-SAMN01920489	Gorilla_beringei_beringei-SAMEA1692350	0.00709684	2.1911	0.0284449	0.00364888	893312	452863	446480
Gorilla_gorilla_gorilla-SAMN01920489	Gorilla_gorilla_gorilla-SAMN01920494	Gorilla_beringei_beringei-SAMEA1692350	0.000909339	0.261658	0.793585	0.000491107	837666	471512	470656
Gorilla_gorilla_gorilla-SAMN01920495	Gorilla_gorilla_gorilla-SAMN01920489	Gorilla_beringei_beringei-SAMEA1692350	0.0104124	3.15004	0.00163249	0.00560425	831629	477253	467416
Gorilla_gorilla_gorilla-SAMN01920496	Gorilla_gorilla_gorilla-SAMN01920489	Gorilla_beringei_beringei-SAMEA1692350	0.0133313	3.22973	0.00123906	0.00741602	786606	495128	482101
Gorilla_gorilla_gorilla-SAMN01920497	Gorilla_gorilla_gorilla-SAMN01920489	Gorilla_beringei_beringei-SAMEA1692350	0.00877038	2.4159	0.0156963	0.00487891	797287	493034	484461
Gorilla_gorilla_gorilla-SAMN01920498	Gorilla_gorilla_gorilla-SAMN01920489	Gorilla_beringei_beringei-SAMEA1692350	0.00993295	3.66134	0.000250897	0.00551745	797876	493073	483374
Gorilla_gorilla_gorilla-SAMN01920499	Gorilla_gorilla_gorilla-SAMN01920489	Gorilla_beringei_beringei-SAMEA1692350	0.00740612	2.5597	0.0104762	0.00405358	816800	484074	476956
Gorilla_gorilla_gorilla-SAMN01920500	Gorilla_gorilla_gorilla-SAMN01920489	Gorilla_beringei_beringei-SAMEA1692350	0.0116939	3.31439	0.000918418	0.00635109	822994	483846	472661
Gorilla_gorilla_gorilla-SAMN01920501	Gorilla_gorilla_gorilla-SAMN01920489	Gorilla_beringei_beringei-SAMEA1692350	0.00628055	1.80692	0.070775	0.00331182	860439	465765	459951
Gorilla_gorilla_gorilla-SAMN01920502	Gorilla_gorilla_gorilla-SAMN01920489	Gorilla_beringei_beringei-SAMEA1692350	0.0106419	3.20736	0.00133958	0.00580936	817344	485550	475324
Gorilla_gorilla_gorilla-SAMN01920503	Gorilla_gorilla_gorilla-SAMN01920489	Gorilla_beringei_beringei-SAMEA1692350	0.0115299	2.43307	0.0149715	0.00645257	784277	498487	487123
Gorilla_gorilla_gorilla-SAMN01920491	Gorilla_gorilla_gorilla-SAMN01920490	Gorilla_beringei_beringei-SAMEA1692350	0.00756593	2.3344	0.0195748	0.00409837	823158	475489	468348
Gorilla_gorilla_gorilla-SAMN01920490	Gorilla_gorilla_gorilla-SAMN01920492	Gorilla_beringei_beringei-SAMEA1692350	0.00392224	1.21311	0.225087	0.0021036	837191	466257	462613
Gorilla_gorilla_gorilla-SAMN01920493	Gorilla_gorilla_gorilla-SAMN01920490	Gorilla_beringei_beringei-SAMEA1692350	0.00213169	0.72601	0.467833	0.00114744	832067	467056	465069
Gorilla_gorilla_gorilla-SAMN01920490	Gorilla_gorilla_gorilla-SAMN01920494	Gorilla_beringei_beringei-SAMEA1692350	0.00550357	1.65289	0.0983532	0.00290811	857682	459994	454958
Gorilla_gorilla_gorilla-SAMN01920495	Gorilla_gorilla_gorilla-SAMN01920490	Gorilla_beringei_beringei-SAMEA1692350	0.00603655	1.62625	0.103896	0.00319729	844718	463038	457481
Gorilla_gorilla_gorilla-SAMN01920496	Gorilla_gorilla_gorilla-SAMN01920490	Gorilla_beringei_beringei-SAMEA1692350	0.00897951	2.48135	0.0130884	0.00490581	806993	479390	470857
Gorilla_gorilla_gorilla-SAMN01920497	Gorilla_gorilla_gorilla-SAMN01920490	Gorilla_beringei_beringei-SAMEA1692350	0.00452919	1.33876	0.18065	0.00247195	814976	477292	472988
Gorilla_gorilla_gorilla-SAMN01920498	Gorilla_gorilla_gorilla-SAMN01920490	Gorilla_beringei_beringei-SAMEA1692350	0.00574685	2.14369	0.0320579	0.00313347	816620	477598	472140
Gorilla_gorilla_gorilla-SAMN01920499	Gorilla_gorilla_gorilla-SAMN01920490	Gorilla_beringei_beringei-SAMEA1692350	0.0029373	0.926123	0.354382	0.00158208	832745	469962	467209
Gorilla_gorilla_gorilla-SAMN01920500	Gorilla_gorilla_gorilla-SAMN01920490	Gorilla_beringei_beringei-SAMEA1692350	0.00736663	2.4088	0.0160049	0.00395943	833756	472496	465586
Gorilla_gorilla_gorilla-SAMN01920501	Gorilla_gorilla_gorilla-SAMN01920490	Gorilla_beringei_beringei-SAMEA1692350	0.00175412	0.538638	0.590137	0.000927063	853295	460582	458969
Gorilla_gorilla_gorilla-SAMN01920502	Gorilla_gorilla_gorilla-SAMN01920490	Gorilla_beringei_beringei-SAMEA1692350	0.00634555	2.26371	0.0235917	0.00341536	831799	472402	466444
Gorilla_gorilla_gorilla-SAMN01920503	Gorilla_gorilla_gorilla-SAMN01920490	Gorilla_beringei_beringei-SAMEA1692350	0.00743326	1.9089	0.0562756	0.00407616	806779	482099	474984
Gorilla_gorilla_gorilla-SAMN01920491	Gorilla_gorilla_gorilla-SAMN01920492	Gorilla_beringei_beringei-SAMEA1692350	0.0110561	2.98517	0.00283416	0.00612084	799324	489314	478613
Gorilla_gorilla_gorilla-SAMN01920491	Gorilla_gorilla_gorilla-SAMN01920493	Gorilla_beringei_beringei-SAMEA1692350	0.00507101	1.83583	0.066383	0.00281161	797315	486530	481621
Gorilla_gorilla_gorilla-SAMN01920491	Gorilla_gorilla_gorilla-SAMN01920494	Gorilla_beringei_beringei-SAMEA1692350	0.0127085	3.65529	0.00025689	0.00689084	827485	479909	467864
Gorilla_gorilla_gorilla-SAMN01920491	Gorilla_gorilla_gorilla-SAMN01920495	Gorilla_beringei_beringei-SAMEA1692350	0.00159048	0.367103	0.713542	0.000856539	831331	471677	470179
Gorilla_gorilla_gorilla-SAMN01920496	Gorilla_gorilla_gorilla-SAMN01920491	Gorilla_beringei_beringei-SAMEA1692350	0.00172968	0.586002	0.557874	0.000899209	871603	455349	453776
Gorilla_gorilla_gorilla-SAMN01920491	Gorilla_gorilla_gorilla-SAMN01920497	Gorilla_beringei_beringei-SAMEA1692350	0.0030813	1.00229	0.316203	0.00159245	886372	454452	451660
Gorilla_gorilla_gorilla-SAMN01920491	Gorilla_gorilla_gorilla-SAMN01920498	Gorilla_beringei_beringei-SAMEA1692350	0.0017215	0.529431	0.596507	0.000889711	883694	453728	452169
Gorilla_gorilla_gorilla-SAMN01920491	Gorilla_gorilla_gorilla-SAMN01920499	Gorilla_beringei_beringei-SAMEA1692350	0.00459113	1.12211	0.261817	0.0024256	857548	465357	461103
Gorilla_gorilla_gorilla-SAMN01920491	Gorilla_gorilla_gorilla-SAMN01920500	Gorilla_beringei_beringei-SAMEA1692350	0.000251239	0.0856518	0.931743	0.000133059	855873	464814	464581
Gorilla_gorilla_gorilla-SAMN01920491	Gorilla_gorilla_gorilla-SAMN01920501	Gorilla_beringei_beringei-SAMEA1692350	0.00575546	1.71321	0.0866731	0.00312963	819916	479836	474345
Gorilla_gorilla_gorilla-SAMN01920491	Gorilla_gorilla_gorilla-SAMN01920502	Gorilla_beringei_beringei-SAMEA1692350	0.00125133	0.419811	0.674624	0.000658058	864769	461986	460831
Gorilla_gorilla_gorilla-SAMN01920491	Gorilla_gorilla_gorilla-SAMN01920503	Gorilla_beringei_beringei-SAMEA1692350	3.82328e-05	0.0124292	0.990083	1.99464e-05	876182	457740	457705
Gorilla_gorilla_gorilla-SAMN01920493	Gorilla_gorilla_gorilla-SAMN01920492	Gorilla_beringei_beringei-SAMEA1692350	0.00652891	1.75594	0.0790992	0.0033797	887404	454864	448963
Gorilla_gorilla_gorilla-SAMN01920492	Gorilla_gorilla_gorilla-SAMN01920494	Gorilla_beringei_beringei-SAMEA1692350	0.00143836	0.369862	0.711485	0.000775761	839918	470395	469044
Gorilla_gorilla_gorilla-SAMN01920495	Gorilla_gorilla_gorilla-SAMN01920492	Gorilla_beringei_beringei-SAMEA1692350	0.00977239	2.60222	0.00926213	0.00528069	828801	477962	468710
Gorilla_gorilla_gorilla-SAMN01920496	Gorilla_gorilla_gorilla-SAMN01920492	Gorilla_beringei_beringei-SAMEA1692350	0.0126586	3.32273	0.000891424	0.00704675	788412	494245	481889
Gorilla_gorilla_gorilla-SAMN01920497	Gorilla_gorilla_gorilla-SAMN01920492	Gorilla_beringei_beringei-SAMEA1692350	0.00812923	2.08287	0.0372634	0.00452419	796298	491695	483766
Gorilla_gorilla_gorilla-SAMN01920498	Gorilla_gorilla_gorilla-SAMN01920492	Gorilla_beringei_beringei-SAMEA1692350	0.00926134	2.89537	0.00378711	0.0051735	794788	494328	485255
Gorilla_gorilla_gorilla-SAMN01920499	Gorilla_gorilla_gorilla-SAMN01920492	Gorilla_beringei_beringei-SAMEA1692350	0.00683445	2.1151	0.0344217	0.00373994	817999	482502	475952
Gorilla_gorilla_gorilla-SAMN01920500	Gorilla_gorilla_gorilla-SAMN01920492	Gorilla_beringei_beringei-SAMEA1692350	0.0110577	3.2927	0.000992308	0.00601475	824400	483051	472485
Gorilla_gorilla_gorilla-SAMN01920501	Gorilla_gorilla_gorilla-SAMN01920492	Gorilla_beringei_beringei-SAMEA1692350	0.00572651	1.65865	0.0971862	0.0029994	870184	461217	455965
Gorilla_gorilla_gorilla-SAMN01920502	Gorilla_gorilla_gorilla-SAMN01920492	Gorilla_beringei_beringei-SAMEA1692350	0.0100528	2.33913	0.0193287	0.00548377	820844	483683	474055
Gorilla_gorilla_gorilla-SAMN01920503	Gorilla_gorilla_gorilla-SAMN01920492	Gorilla_beringei_beringei-SAMEA1692350	0.0109738	2.654	0.00795441	0.00613184	788016	496182	485410
Gorilla_gorilla_gorilla-SAMN01920493	Gorilla_gorilla_gorilla-SAMN01920494	Gorilla_beringei_beringei-SAMEA1692350	0.00771646	3.10616	0.00189534	0.00417669	832938	476143	468851
Gorilla_gorilla_gorilla-SAMN01920495	Gorilla_gorilla_gorilla-SAMN01920493	Gorilla_beringei_beringei-SAMEA1692350	0.00362572	1.05032	0.293571	0.00195357	832058	473202	469783
Gorilla_gorilla_gorilla-SAMN01920496	Gorilla_gorilla_gorilla-SAMN01920493	Gorilla_beringei_beringei-SAMEA1692350	0.00671397	1.96157	0.0498125	0.00375897	785563	493688	487103
Gorilla_gorilla_gorilla-SAMN01920497	Gorilla_gorilla_gorilla-SAMN01920493	Gorilla_beringei_beringei-SAMEA1692350	0.00207321	0.653014	0.513747	0.00116041	792956	490896	488864
Gorilla_gorilla_gorilla-SAMN01920498	Gorilla_gorilla_gorilla-SAMN01920493	Gorilla_beringei_beringei-SAMEA1692350	0.00328051	1.43995	0.149882	0.00183731	791393	492043	488825
Gorilla_gorilla_gorilla-SAMN01920499	Gorilla_gorilla_gorilla-SAMN01920493	Gorilla_beringei_beringei-SAMEA1692350	0.000775973	0.233452	0.815411	0.000427019	812560	481705	480958
Gorilla_gorilla_gorilla-SAMN01920500	Gorilla_gorilla_gorilla-SAMN01920493	Gorilla_beringei_beringei-SAMEA1692350	0.00498447	2.23253	0.0255798	0.00272048	821046	481174	476401
Gorilla_gorilla_gorilla-SAMN01920493	Gorilla_gorilla_gorilla-SAMN01920501	Gorilla_beringei_beringei-SAMEA1692350	0.000758268	0.226632	0.82071	0.000400997	860707	462918	462216
Gorilla_gorilla_gorilla-SAMN01920502	Gorilla_gorilla_gorilla-SAMN01920493	Gorilla_beringei_beringei-SAMEA1692350	0.00390347	1.58899	0.112063	0.00214521	812716	483695	479934
Gorilla_gorilla_gorilla-SAMN01920503	Gorilla_gorilla_gorilla-SAMN01920493	Gorilla_beringei_beringei-SAMEA1692350	0.00499374	1.55312	0.120395	0.00281486	781088	496939	492000
Gorilla_gorilla_gorilla-SAMN01920495	Gorilla_gorilla_gorilla-SAMN01920494	Gorilla_beringei_beringei-SAMEA1692350	0.01154	2.90925	0.003623	0.00608166	860303	466918	456264
Gorilla_gorilla_gorilla-SAMN01920496	Gorilla_gorilla_gorilla-SAMN01920494	Gorilla_beringei_beringei-SAMEA1692350	0.0144006	3.33545	0.000851624	0.00790356	809376	488117	474258
Gorilla_gorilla_gorilla-SAMN01920497	Gorilla_gorilla_gorilla-SAMN01920494	Gorilla_beringei_beringei-SAMEA1692350	0.0097059	2.68083	0.00734405	0.00529669	821777	482765	473484
Gorilla_gorilla_gorilla-SAMN01920498	Gorilla_gorilla_gorilla-SAMN01920494	Gorilla_beringei_beringei-SAMEA1692350	0.0110471	3.8246	0.000130983	0.00601744	822536	482766	472216
Gorilla_gorilla_gorilla-SAMN01920499	Gorilla_gorilla_gorilla-SAMN01920494	Gorilla_beringei_beringei-SAMEA1692350	0.00855983	2.52942	0.0114253	0.00459543	841426	474083	466036
Gorilla_gorilla_gorilla-SAMN01920500	Gorilla_gorilla_gorilla-SAMN01920494	Gorilla_beringei_beringei-SAMEA1692350	0.0128474	4.56818	4.91972e-06	0.00685694	846775	474706	462663
Gorilla_gorilla_gorilla-SAMN01920501	Gorilla_gorilla_gorilla-SAMN01920494	Gorilla_beringei_beringei-SAMEA1692350	0.00946371	2.6772	0.00742414	0.0038105	1.14951e+06	355774	349103
Gorilla_gorilla_gorilla-SAMN01920502	Gorilla_gorilla_gorilla-SAMN01920494	Gorilla_beringei_beringei-SAMEA1692350	0.0118325	3.50156	0.000462539	0.00635422	843317	476907	465753
Gorilla_gorilla_gorilla-SAMN01920503	Gorilla_gorilla_gorilla-SAMN01920494	Gorilla_beringei_beringei-SAMEA1692350	0.012591	3.00966	0.0026154	0.00692342	809439	488934	476775
Gorilla_gorilla_gorilla-SAMN01920496	Gorilla_gorilla_gorilla-SAMN01920495	Gorilla_beringei_beringei-SAMEA1692350	0.00338989	0.684694	0.493537	0.00184011	820712	477736	474508
Gorilla_gorilla_gorilla-SAMN01920495	Gorilla_gorilla_gorilla-SAMN01920497	Gorilla_beringei_beringei-SAMEA1692350	0.00145305	0.344363	0.730573	0.000787229	828782	475984	474603
Gorilla_gorilla_gorilla-SAMN01920495	Gorilla_gorilla_gorilla-SAMN01920498	Gorilla_beringei_beringei-SAMEA1692350	0.000258006	0.0974495	0.922369	0.000139094	835521	472980	472736
Gorilla_gorilla_gorilla-SAMN01920495	Gorilla_gorilla_gorilla-SAMN01920499	Gorilla_beringei_beringei-SAMEA1692350	0.0029194	0.722776	0.469817	0.00156171	844115	470688	467948
Gorilla_gorilla_gorilla-SAMN01920500	Gorilla_gorilla_gorilla-SAMN01920495	Gorilla_beringei_beringei-SAMEA1692350	0.00149573	0.389515	0.696895	0.000794876	850948	467611	466214
Gorilla_gorilla_gorilla-SAMN01920495	Gorilla_gorilla_gorilla-SAMN01920501	Gorilla_beringei_beringei-SAMEA1692350	0.00435806	0.988347	0.322983	0.00230417	854143	466105	462060
Gorilla_gorilla_gorilla-SAMN01920502	Gorilla_gorilla_gorilla-SAMN01920495	Gorilla_beringei_beringei-SAMEA1692350	0.000403135	0.116318	0.907401	0.000214814	847468	468084	467707
Gorilla_gorilla_gorilla-SAMN01920503	Gorilla_gorilla_gorilla-SAMN01920495	Gorilla_beringei_beringei-SAMEA1692350	0.00154356	0.371465	0.710291	0.000841298	819114	479582	478104
Gorilla_gorilla_gorilla-SAMN01920496	Gorilla_gorilla_gorilla-SAMN01920497	Gorilla_beringei_beringei-SAMEA1692350	0.00510837	1.221	0.222087	0.00262622	888860	453697	449086
Gorilla_gorilla_gorilla-SAMN01920496	Gorilla_gorilla_gorilla-SAMN01920498	Gorilla_beringei_beringei-SAMEA1692350	0.00372163	0.910408	0.362607	0.00192386	882577	455489	452111
Gorilla_gorilla_gorilla-SAMN01920496	Gorilla_gorilla_gorilla-SAMN01920499	Gorilla_beringei_beringei-SAMEA1692350	0.00623291	1.43203	0.152136	0.00331883	846423	470473	464644
Gorilla_gorilla_gorilla-SAMN01920496	Gorilla_gorilla_gorilla-SAMN01920500	Gorilla_beringei_beringei-SAMEA1692350	0.0019833	0.488163	0.625434	0.00105571	844666	468645	466790
Gorilla_gorilla_gorilla-SAMN01920496	Gorilla_gorilla_gorilla-SAMN01920501	Gorilla_beringei_beringei-SAMEA1692350	0.00751638	1.85417	0.0637145	0.00413742	802386	487212	479943
Gorilla_gorilla_gorilla-SAMN01920496	Gorilla_gorilla_gorilla-SAMN01920502	Gorilla_beringei_beringei-SAMEA1692350	0.0031145	0.941803	0.346293	0.00165081	851744	467176	464275
Gorilla_gorilla_gorilla-SAMN01920496	Gorilla_gorilla_gorilla-SAMN01920503	Gorilla_beringei_beringei-SAMEA1692350	0.00216332	0.5024	0.615386	0.000970591	1.04061e+06	395039	393334
Gorilla_gorilla_gorilla-SAMN01920498	Gorilla_gorilla_gorilla-SAMN01920497	Gorilla_beringei_beringei-SAMEA1692350	0.00134412	0.420773	0.673921	0.000661881	944616	433485	432321
Gorilla_gorilla_gorilla-SAMN01920497	Gorilla_gorilla_gorilla-SAMN01920499	Gorilla_beringei_beringei-SAMEA1692350	0.00153051	0.551551	0.581256	0.000809161	863241	465342	463920
Gorilla_gorilla_gorilla-SAMN01920500	Gorilla_gorilla_gorilla-SAMN01920497	Gorilla_beringei_beringei-SAMEA1692350	0.00281419	1.04915	0.294111	0.00148509	863303	466140	463524
Gorilla_gorilla_gorilla-SAMN01920497	Gorilla_gorilla_gorilla-SAMN01920501	Gorilla_beringei_beringei-SAMEA1692350	0.0028196	0.740439	0.459034	0.00154299	818134	482587	479873
Gorilla_gorilla_gorilla-SAMN01920502	Gorilla_gorilla_gorilla-SAMN01920497	Gorilla_beringei_beringei-SAMEA1692350	0.00179345	0.579241	0.562427	0.000947481	862540	465929	464261
Gorilla_gorilla_gorilla-SAMN01920503	Gorilla_gorilla_gorilla-SAMN01920497	Gorilla_beringei_beringei-SAMEA1692350	0.0030597	0.726639	0.467447	0.0015864	886212	458100	455306
Gorilla_gorilla_gorilla-SAMN01920498	Gorilla_gorilla_gorilla-SAMN01920499	Gorilla_beringei_beringei-SAMEA1692350	0.00280648	0.802539	0.422241	0.001483	863349	465899	463291
Gorilla_gorilla_gorilla-SAMN01920500	Gorilla_gorilla_gorilla-SAMN01920498	Gorilla_beringei_beringei-SAMEA1692350	0.00154411	0.75316	0.451354	0.000816759	858115	466522	465083
Gorilla_gorilla_gorilla-SAMN01920498	Gorilla_gorilla_gorilla-SAMN01920501	Gorilla_beringei_beringei-SAMEA1692350	0.00403881	1.25381	0.209912	0.002213	815842	483988	480095
Gorilla_gorilla_gorilla-SAMN01920502	Gorilla_gorilla_gorilla-SAMN01920498	Gorilla_beringei_beringei-SAMEA1692350	0.000528411	0.199183	0.842119	0.000278368	865201	463899	463409
Gorilla_gorilla_gorilla-SAMN01920503	Gorilla_gorilla_gorilla-SAMN01920498	Gorilla_beringei_beringei-SAMEA1692350	0.00178141	0.441451	0.658886	0.000924772	880947	457967	456338
Gorilla_gorilla_gorilla-SAMN01920500	Gorilla_gorilla_gorilla-SAMN01920499	Gorilla_beringei_beringei-SAMEA1692350	0.00427367	1.32119	0.186439	0.0022573	861780	467279	463302
Gorilla_gorilla_gorilla-SAMN01920499	Gorilla_gorilla_gorilla-SAMN01920501	Gorilla_beringei_beringei-SAMEA1692350	0.00138605	0.402425	0.687371	0.000749025	833248	475568	474252
Gorilla_gorilla_gorilla-SAMN01920502	Gorilla_gorilla_gorilla-SAMN01920499	Gorilla_beringei_beringei-SAMEA1692350	0.00332556	0.958723	0.337698	0.0017382	872941	461717	458656
Gorilla_gorilla_gorilla-SAMN01920503	Gorilla_gorilla_gorilla-SAMN01920499	Gorilla_beringei_beringei-SAMEA1692350	0.00450137	0.870947	0.383783	0.00239134	853244	470103	465889
Gorilla_gorilla_gorilla-SAMN01920500	Gorilla_gorilla_gorilla-SAMN01920501	Gorilla_beringei_beringei-SAMEA1692350	0.00562533	1.5746	0.115349	0.0030115	842334	474560	469251
Gorilla_gorilla_gorilla-SAMN01920500	Gorilla_gorilla_gorilla-SAMN01920502	Gorilla_beringei_beringei-SAMEA1692350	0.00101041	0.325646	0.744692	0.00053253	864380	465133	464194
Gorilla_gorilla_gorilla-SAMN01920503	Gorilla_gorilla_gorilla-SAMN01920500	Gorilla_beringei_beringei-SAMEA1692350	0.000223583	0.0548131	0.956287	0.000119941	842782	473085	472873
Gorilla_gorilla_gorilla-SAMN01920502	Gorilla_gorilla_gorilla-SAMN01920501	Gorilla_beringei_beringei-SAMEA1692350	0.00460758	1.08632	0.277338	0.00248693	835278	477712	473330
Gorilla_gorilla_gorilla-SAMN01920503	Gorilla_gorilla_gorilla-SAMN01920501	Gorilla_beringei_beringei-SAMEA1692350	0.00570798	1.23677	0.216172	0.00313691	808784	487219	481688
Gorilla_gorilla_gorilla-SAMN01920503	Gorilla_gorilla_gorilla-SAMN01920502	Gorilla_beringei_beringei-SAMEA1692350	0.00123186	0.320291	0.748748	0.000654319	852466	468872	467718
Gorilla_beringei_beringei-SAMEA1692351	Gorilla_beringei_beringei-SAMEA1692352	Gorilla_beringei_beringei-SAMEA1692353	0.0143096	0.552216	0.580801	0.0287724	317540	336925	327418
Gorilla_beringei_beringei-SAMEA1692352	Gorilla_beringei_beringei-SAMEA2697037	Gorilla_beringei_beringei-SAMEA1692351	0.00349885	0.159796	0.873042	0.00549108	386381	283187	281213
Gorilla_beringei_beringei-SAMEA2697038	Gorilla_beringei_beringei-SAMEA1692351	Gorilla_beringei_beringei-SAMEA1692352	0.00996182	0.392913	0.694384	0.013593	428835	247198	242321
Gorilla_beringei_beringei-SAMEA1692351	Gorilla_beringei_beringei-SAMEA2697039	Gorilla_beringei_beringei-SAMEA1692352	0.0115656	0.337479	0.735756	0.020963	338081	324665	317241
Gorilla_beringei_beringei-SAMEA1692351	Gorilla_beringei_beringei-SAMEA1692352	Gorilla_beringei_bwindi-SAMEA3939556	0.0265411	1.86615	0.0620209	0.0253185	613715	317257	300852
Gorilla_beringei_beringei-SAMEA1692351	Gorilla_beringei_beringei-SAMEA1692352	Gorilla_beringei_bwindi-SAMEA3939557	0.0160078	1.65493	0.097938	0.0149642	622687	313706	303821
Gorilla_beringei_beringei-SAMEA1692351	Gorilla_beringei_beringei-SAMEA1692352	Gorilla_beringei_bwindi-SAMEA3939558	0.00928	0.747843	0.454555	0.00889289	614154	311743	306010
Gorilla_beringei_beringei-SAMEA1692351	Gorilla_beringei_beringei-SAMEA1692352	Gorilla_beringei_bwindi-SAMEA3939560	0.00627221	0.493402	0.621729	0.00570454	625788	310238	306371
Gorilla_beringei_beringei-SAMEA1692351	Gorilla_beringei_beringei-SAMEA1692352	Gorilla_beringei_bwindi-SAMEA3939561	0.00523686	0.478457	0.632325	0.0051128	625716	310222	306990
Gorilla_beringei_beringei-SAMEA1692351	Gorilla_beringei_beringei-SAMEA1692352	Gorilla_beringei_graueri-SAMEA1692354	0.00220573	0.196241	0.844421	0.00155584	769674	296416	295112
Gorilla_beringei_beringei-SAMEA1692352	Gorilla_beringei_beringei-SAMEA1692351	Gorilla_beringei_graueri-SAMEA1692355	0.000947964	0.0835044	0.933451	0.000665467	774512	295782	295222
Gorilla_beringei_beringei-SAMEA1692352	Gorilla_beringei_beringei-SAMEA1692351	Gorilla_beringei_graueri-SAMEA2697041	0.00386048	0.311657	0.755301	0.00264315	775749	296277	293999
Gorilla_beringei_beringei-SAMEA1692351	Gorilla_beringei_beringei-SAMEA1692352	Gorilla_beringei_graueri-SAMEA2697042	0.0052149	0.512353	0.608404	0.00359368	759981	290631	287616
Gorilla_beringei_beringei-SAMEA1692351	Gorilla_beringei_beringei-SAMEA1692352	Gorilla_beringei_graueri-SAMEA3991715	0.00638616	0.546114	0.584988	0.00419875	775882	297409	293635
Gorilla_beringei_beringei-SAMEA1692352	Gorilla_beringei_beringei-SAMEA1692351	Gorilla_beringei_graueri-SAMN01920473	0.00977273	0.998343	0.318113	0.00698502	775506	298236	292464
Gorilla_beringei_beringei-SAMEA1692352	Gorilla_beringei_beringei-SAMEA1692351	Gorilla_beringei_graueri-SAMN01920474	0.00839752	0.840424	0.400671	0.00597873	791584	295329	290410
Gorilla_beringei_beringei-SAMEA1692352	Gorilla_beringei_beringei-SAMEA1692351	Gorilla_gorilla_diehli-SAMN01920476	0.00669119	1.08781	0.27668	0.00187049	1.54726e+06	198519	195880
Gorilla_beringei_beringei-SAMEA1692352	Gorilla_beringei_beringei-SAMEA1692351	Gorilla_gorilla_gorilla-SAMEA5204233	0.00929328	1.63043	0.10301	0.00287459	1.58692e+06	194986	191395
Gorilla_beringei_beringei-SAMEA1692352	Gorilla_beringei_beringei-SAMEA1692351	Gorilla_gorilla_gorilla-SAMEA5204234	0.00680617	1.1141	0.265236	0.00206015	1.58385e+06	193634	191016
Gorilla_beringei_beringei-SAMEA1692352	Gorilla_beringei_beringei-SAMEA1692351	Gorilla_gorilla_gorilla-SAMEA5204235	0.00798258	1.38571	0.165836	0.0025181	1.58602e+06	194302	191225
Gorilla_beringei_beringei-SAMEA1692352	Gorilla_beringei_beringei-SAMEA1692351	Gorilla_gorilla_gorilla-SAMEA5204236	0.0012377	0.22502	0.821964	0.00038863	1.58827e+06	192732	192255
Gorilla_beringei_beringei-SAMEA1692352	Gorilla_beringei_beringei-SAMEA1692351	Gorilla_gorilla_gorilla-SAMEA5204237	0.00885581	1.49044	0.136108	0.00275375	1.58907e+06	194049	190642
Gorilla_beringei_beringei-SAMEA1692352	Gorilla_beringei_beringei-SAMEA1692351	Gorilla_gorilla_gorilla-SAMEA5204238	0.00459274	0.70291	0.482112	0.00144413	1.58771e+06	194127	192352
Gorilla_beringei_beringei-SAMEA1692351	Gorilla_beringei_beringei-SAMEA1692352	Gorilla_gorilla_gorilla-SAMN01920477	0.00145328	0.221451	0.824742	0.000464613	1.58826e+06	192861	192302
Gorilla_beringei_beringei-SAMEA1692352	Gorilla_beringei_beringei-SAMEA1692351	Gorilla_gorilla_gorilla-SAMN01920478	0.00197013	0.328285	0.742696	0.00062549	1.58761e+06	193007	192248
Gorilla_beringei_beringei-SAMEA1692352	Gorilla_beringei_beringei-SAMEA1692351	Gorilla_gorilla_gorilla-SAMN01920479	0.00393821	0.569906	0.568742	0.00122935	1.58857e+06	193678	192158
Gorilla_beringei_beringei-SAMEA1692352	Gorilla_beringei_beringei-SAMEA1692351	Gorilla_gorilla_gorilla-SAMN01920480	0.00144187	0.276093	0.782477	0.000452338	1.58992e+06	193170	192614
Gorilla_beringei_beringei-SAMEA1692352	Gorilla_beringei_beringei-SAMEA1692351	Gorilla_gorilla_gorilla-SAMN01920481	0.00142385	0.249227	0.803185	0.000464576	1.58592e+06	192710	192162
Gorilla_beringei_beringei-SAMEA1692352	Gorilla_beringei_beringei-SAMEA1692351	Gorilla_gorilla_gorilla-SAMN01920482	0.00940661	1.64841	0.0992676	0.00289609	1.58366e+06	194550	190924
Gorilla_beringei_beringei-SAMEA1692352	Gorilla_beringei_beringei-SAMEA1692351	Gorilla_gorilla_gorilla-SAMN01920483	0.00180146	0.335052	0.737586	0.000600164	1.57746e+06	195124	194422
Gorilla_beringei_beringei-SAMEA1692352	Gorilla_beringei_beringei-SAMEA1692351	Gorilla_gorilla_gorilla-SAMN01920484	0.0034266	0.599429	0.548887	0.00105982	1.58828e+06	192941	191624
Gorilla_beringei_beringei-SAMEA1692351	Gorilla_beringei_beringei-SAMEA1692352	Gorilla_gorilla_gorilla-SAMN01920485	0.00373705	0.688088	0.491397	0.00110225	1.59069e+06	192076	190646
Gorilla_beringei_beringei-SAMEA1692352	Gorilla_beringei_beringei-SAMEA1692351	Gorilla_gorilla_gorilla-SAMN01920486	0.00869356	1.38846	0.164998	0.00271877	1.58419e+06	193824	190483
Gorilla_beringei_beringei-SAMEA1692352	Gorilla_beringei_beringei-SAMEA1692351	Gorilla_gorilla_gorilla-SAMN01920487	0.000372071	0.0501806	0.959978	0.000114922	1.58312e+06	192239	192096
Gorilla_beringei_beringei-SAMEA1692352	Gorilla_beringei_beringei-SAMEA1692351	Gorilla_gorilla_gorilla-SAMN01920488	0.0073878	1.20193	0.229392	0.00224636	1.57691e+06	192760	189932
Gorilla_beringei_beringei-SAMEA1692352	Gorilla_beringei_beringei-SAMEA1692351	Gorilla_gorilla_gorilla-SAMN01920489	0.00123378	0.205587	0.837114	0.000376413	1.57874e+06	192938	192462
Gorilla_beringei_beringei-SAMEA1692352	Gorilla_beringei_beringei-SAMEA1692351	Gorilla_gorilla_gorilla-SAMN01920490	0.00285103	0.411175	0.680944	0.000871657	1.56892e+06	191616	190526
Gorilla_beringei_beringei-SAMEA1692351	Gorilla_beringei_beringei-SAMEA1692352	Gorilla_gorilla_gorilla-SAMN01920491	0.000725345	0.11205	0.910783	0.000217689	1.58253e+06	191944	191666
Gorilla_beringei_beringei-SAMEA1692352	Gorilla_beringei_beringei-SAMEA1692351	Gorilla_gorilla_gorilla-SAMN01920492	0.00531042	0.801624	0.422771	0.00161573	1.57604e+06	193166	191126
Gorilla_beringei_beringei-SAMEA1692352	Gorilla_beringei_beringei-SAMEA1692351	Gorilla_gorilla_gorilla-SAMN01920493	0.00397681	0.85614	0.391921	0.00117304	1.57704e+06	192657	191131
Gorilla_beringei_beringei-SAMEA1692352	Gorilla_beringei_beringei-SAMEA1692351	Gorilla_gorilla_gorilla-SAMN01920494	0.00399342	0.746806	0.455181	0.00124424	1.57312e+06	193493	191954
Gorilla_beringei_beringei-SAMEA1692352	Gorilla_beringei_beringei-SAMEA1692351	Gorilla_gorilla_gorilla-SAMN01920495	0.00109765	0.16267	0.870778	0.000336711	1.58454e+06	191870	191449
Gorilla_beringei_beringei-SAMEA1692352	Gorilla_beringei_beringei-SAMEA1692351	Gorilla_gorilla_gorilla-SAMN01920496	0.00306426	0.544232	0.586282	0.000807095	1.58437e+06	191414	190244
Gorilla_beringei_beringei-SAMEA1692351	Gorilla_beringei_beringei-SAMEA1692352	Gorilla_gorilla_gorilla-SAMN01920497	0.00574796	0.926684	0.354091	0.00165686	1.58631e+06	192997	190791
Gorilla_beringei_beringei-SAMEA1692351	Gorilla_beringei_beringei-SAMEA1692352	Gorilla_gorilla_gorilla-SAMN01920498	0.0043588	0.790411	0.429288	0.00129279	1.58635e+06	192660	190988
Gorilla_beringei_beringei-SAMEA1692352	Gorilla_beringei_beringei-SAMEA1692351	Gorilla_gorilla_gorilla-SAMN01920499	0.000919995	0.151875	0.879285	0.000282372	1.58673e+06	192569	192215
Gorilla_beringei_beringei-SAMEA1692351	Gorilla_beringei_beringei-SAMEA1692352	Gorilla_gorilla_gorilla-SAMN01920500	0.000333065	0.0577787	0.953925	0.000103763	1.58968e+06	192594	192466
Gorilla_beringei_beringei-SAMEA1692352	Gorilla_beringei_beringei-SAMEA1692351	Gorilla_gorilla_gorilla-SAMN01920501	0.00162557	0.269248	0.787739	0.000509796	1.58498e+06	193400	192772
Gorilla_beringei_beringei-SAMEA1692352	Gorilla_beringei_beringei-SAMEA1692351	Gorilla_gorilla_gorilla-SAMN01920502	0.00493919	0.775627	0.437969	0.00149669	1.59017e+06	193264	191364
Gorilla_beringei_beringei-SAMEA1692351	Gorilla_beringei_beringei-SAMEA1692352	Gorilla_gorilla_gorilla-SAMN01920503	0.00194827	0.290307	0.771582	0.000533389	1.58932e+06	192853	192103
Gorilla_beringei_beringei-SAMEA1692351	Gorilla_beringei_beringei-SAMEA1692353	Gorilla_beringei_beringei-SAMEA2697037	0.0024471	0.105731	0.915796	0.00466242	334202	327820	326220
Gorilla_beringei_beringei-SAMEA2697038	Gorilla_beringei_beringei-SAMEA1692351	Gorilla_beringei_beringei-SAMEA1692353	0.000987199	0.0369426	0.970531	0.00146952	417548	245760	245275
Gorilla_beringei_beringei-SAMEA1692353	Gorilla_beringei_beringei-SAMEA2697039	Gorilla_beringei_beringei-SAMEA1692351	0.0182678	0.750437	0.452991	0.031577	350431	307023	296007
Gorilla_beringei_beringei-SAMEA1692351	Gorilla_beringei_beringei-SAMEA1692353	Gorilla_beringei_bwindi-SAMEA3939556	0.00550929	0.541277	0.588317	0.00518055	625719	306323	302966
Gorilla_beringei_beringei-SAMEA1692351	Gorilla_beringei_beringei-SAMEA1692353	Gorilla_beringei_bwindi-SAMEA3939557	0.00231133	0.168751	0.865992	0.00212313	631432	304097	302695
Gorilla_beringei_beringei-SAMEA1692353	Gorilla_beringei_beringei-SAMEA1692351	Gorilla_beringei_bwindi-SAMEA3939558	0.00514363	0.322196	0.747304	0.00482958	623856	305727	302598
Gorilla_beringei_beringei-SAMEA1692351	Gorilla_beringei_beringei-SAMEA1692353	Gorilla_beringei_bwindi-SAMEA3939560	0.00474506	0.36388	0.715947	0.0042541	631722	305364	302479
Gorilla_beringei_beringei-SAMEA1692353	Gorilla_beringei_beringei-SAMEA1692351	Gorilla_beringei_bwindi-SAMEA3939561	0.00460022	0.305535	0.759959	0.00439324	633447	304641	301851
Gorilla_beringei_beringei-SAMEA1692351	Gorilla_beringei_beringei-SAMEA1692353	Gorilla_beringei_graueri-SAMEA1692354	0.000688219	0.0453995	0.963789	0.000476931	774953	290805	290405
Gorilla_beringei_beringei-SAMEA1692351	Gorilla_beringei_beringei-SAMEA1692353	Gorilla_beringei_graueri-SAMEA1692355	0.025793	1.8123	0.06994	0.0178754	772737	299082	284042
Gorilla_beringei_beringei-SAMEA1692351	Gorilla_beringei_beringei-SAMEA1692353	Gorilla_beringei_graueri-SAMEA2697041	0.0101124	0.633082	0.52668	0.00683105	776981	293385	287511
Gorilla_beringei_beringei-SAMEA1692351	Gorilla_beringei_beringei-SAMEA1692353	Gorilla_beringei_graueri-SAMEA2697042	0.00858688	0.643735	0.519747	0.00583204	764385	287431	282537
Gorilla_beringei_beringei-SAMEA1692351	Gorilla_beringei_beringei-SAMEA1692353	Gorilla_beringei_graueri-SAMEA3991715	0.00814821	0.560258	0.575303	0.00526624	780426	292906	288172
Gorilla_beringei_beringei-SAMEA1692351	Gorilla_beringei_beringei-SAMEA1692353	Gorilla_beringei_graueri-SAMN01920473	0.0108693	0.773607	0.439163	0.00771682	775479	294516	288182
Gorilla_beringei_beringei-SAMEA1692351	Gorilla_beringei_beringei-SAMEA1692353	Gorilla_beringei_graueri-SAMN01920474	0.00425922	0.278732	0.780451	0.00301134	794118	290369	287906
Gorilla_beringei_beringei-SAMEA1692351	Gorilla_beringei_beringei-SAMEA1692353	Gorilla_gorilla_diehli-SAMN01920476	0.00247094	0.464175	0.642522	0.000678886	1.55144e+06	193926	192970
Gorilla_beringei_beringei-SAMEA1692353	Gorilla_beringei_beringei-SAMEA1692351	Gorilla_gorilla_gorilla-SAMEA5204233	0.00166841	0.391399	0.695502	0.000507762	1.59181e+06	189943	189310
Gorilla_beringei_beringei-SAMEA1692353	Gorilla_beringei_beringei-SAMEA1692351	Gorilla_gorilla_gorilla-SAMEA5204234	4.76374e-05	0.0119799	0.990442	1.41936e-05	1.58907e+06	188936	188918
Gorilla_beringei_beringei-SAMEA1692353	Gorilla_beringei_beringei-SAMEA1692351	Gorilla_gorilla_gorilla-SAMEA5204235	0.000980698	0.253071	0.800213	0.000304653	1.59121e+06	189592	189220
Gorilla_beringei_beringei-SAMEA1692351	Gorilla_beringei_beringei-SAMEA1692353	Gorilla_gorilla_gorilla-SAMEA5204236	0.00577414	1.2152	0.224291	0.00178033	1.59331e+06	190037	187855
Gorilla_beringei_beringei-SAMEA1692351	Gorilla_beringei_beringei-SAMEA1692353	Gorilla_gorilla_gorilla-SAMEA5204237	0.00676046	1.54752	0.121737	0.00207102	1.59261e+06	190244	187689
Gorilla_beringei_beringei-SAMEA1692351	Gorilla_beringei_beringei-SAMEA1692353	Gorilla_gorilla_gorilla-SAMEA5204238	0.010298	2.0172	0.0436747	0.00318067	1.59113e+06	191492	187588
Gorilla_beringei_beringei-SAMEA1692351	Gorilla_beringei_beringei-SAMEA1692353	Gorilla_gorilla_gorilla-SAMN01920477	0.0098423	1.69162	0.0907183	0.00308594	1.5929e+06	190725	187007
Gorilla_beringei_beringei-SAMEA1692351	Gorilla_beringei_beringei-SAMEA1692353	Gorilla_gorilla_gorilla-SAMN01920478	0.00829855	1.91298	0.0557504	0.00258809	1.59205e+06	190669	187530
Gorilla_beringei_beringei-SAMEA1692351	Gorilla_beringei_beringei-SAMEA1692353	Gorilla_gorilla_gorilla-SAMN01920479	0.00399744	0.716467	0.473703	0.00122618	1.59336e+06	190097	188583
Gorilla_beringei_beringei-SAMEA1692351	Gorilla_beringei_beringei-SAMEA1692353	Gorilla_gorilla_gorilla-SAMN01920480	0.00690882	1.25805	0.208374	0.00212767	1.59465e+06	190576	187961
Gorilla_beringei_beringei-SAMEA1692351	Gorilla_beringei_beringei-SAMEA1692353	Gorilla_gorilla_gorilla-SAMN01920481	0.00629555	1.28862	0.197532	0.00201845	1.59092e+06	190192	187813
Gorilla_beringei_beringei-SAMEA1692353	Gorilla_beringei_beringei-SAMEA1692351	Gorilla_gorilla_gorilla-SAMN01920482	0.00145482	0.342131	0.732252	0.000440777	1.58846e+06	189474	188923
Gorilla_beringei_beringei-SAMEA1692351	Gorilla_beringei_beringei-SAMEA1692353	Gorilla_gorilla_gorilla-SAMN01920483	0.0051944	1.13376	0.256896	0.00169998	1.58246e+06	192209	190222
Gorilla_beringei_beringei-SAMEA1692351	Gorilla_beringei_beringei-SAMEA1692353	Gorilla_gorilla_gorilla-SAMN01920484	0.00487805	1.0165	0.309394	0.0014835	1.59313e+06	189777	187935
Gorilla_beringei_beringei-SAMEA1692351	Gorilla_beringei_beringei-SAMEA1692353	Gorilla_gorilla_gorilla-SAMN01920485	0.00934568	1.72454	0.0846097	0.00270944	1.59625e+06	189853	186337
Gorilla_beringei_beringei-SAMEA1692351	Gorilla_beringei_beringei-SAMEA1692353	Gorilla_gorilla_gorilla-SAMN01920486	0.00314484	0.614833	0.538665	0.000966945	1.58805e+06	188996	187811
Gorilla_beringei_beringei-SAMEA1692351	Gorilla_beringei_beringei-SAMEA1692353	Gorilla_gorilla_gorilla-SAMN01920487	0.00491311	0.772968	0.439541	0.00148935	1.58842e+06	189504	187651
Gorilla_beringei_beringei-SAMEA1692353	Gorilla_beringei_beringei-SAMEA1692351	Gorilla_gorilla_gorilla-SAMN01920488	0.00153733	0.343069	0.731546	0.000460075	1.58214e+06	188278	187700
Gorilla_beringei_beringei-SAMEA1692351	Gorilla_beringei_beringei-SAMEA1692353	Gorilla_gorilla_gorilla-SAMN01920489	0.00557689	1.92616	0.054085	0.00167156	1.58389e+06	190296	188185
Gorilla_beringei_beringei-SAMEA1692351	Gorilla_beringei_beringei-SAMEA1692353	Gorilla_gorilla_gorilla-SAMN01920490	0.00348603	0.948	0.343129	0.00104699	1.57407e+06	188188	186880
Gorilla_beringei_beringei-SAMEA1692351	Gorilla_beringei_beringei-SAMEA1692353	Gorilla_gorilla_gorilla-SAMN01920491	0.00718188	1.39012	0.164492	0.00211367	1.5875e+06	189446	186744
Gorilla_beringei_beringei-SAMEA1692351	Gorilla_beringei_beringei-SAMEA1692353	Gorilla_gorilla_gorilla-SAMN01920492	0.00472675	1.06523	0.286774	0.00141554	1.58057e+06	189711	187926
Gorilla_beringei_beringei-SAMEA1692351	Gorilla_beringei_beringei-SAMEA1692353	Gorilla_gorilla_gorilla-SAMN01920493	0.00203587	0.462357	0.643825	0.000590578	1.58229e+06	188878	188111
Gorilla_beringei_beringei-SAMEA1692351	Gorilla_beringei_beringei-SAMEA1692353	Gorilla_gorilla_gorilla-SAMN01920494	0.00419974	0.726053	0.467807	0.00128723	1.57799e+06	190152	188562
Gorilla_beringei_beringei-SAMEA1692351	Gorilla_beringei_beringei-SAMEA1692353	Gorilla_gorilla_gorilla-SAMN01920495	0.00996619	1.67909	0.0931343	0.00299726	1.58836e+06	189707	185963
Gorilla_beringei_beringei-SAMEA1692351	Gorilla_beringei_beringei-SAMEA1692353	Gorilla_gorilla_gorilla-SAMN01920496	0.00560546	0.780564	0.435059	0.00145198	1.58918e+06	188569	186467
Gorilla_beringei_beringei-SAMEA1692351	Gorilla_beringei_beringei-SAMEA1692353	Gorilla_gorilla_gorilla-SAMN01920497	0.011651	2.12818	0.0333223	0.00330111	1.59188e+06	190818	186423
Gorilla_beringei_beringei-SAMEA1692351	Gorilla_beringei_beringei-SAMEA1692353	Gorilla_gorilla_gorilla-SAMN01920498	0.00899394	1.60625	0.108219	0.00262183	1.5921e+06	190225	186834
Gorilla_beringei_beringei-SAMEA1692351	Gorilla_beringei_beringei-SAMEA1692353	Gorilla_gorilla_gorilla-SAMN01920499	0.0102879	1.98944	0.0466528	0.00310168	1.59103e+06	190867	186980
Gorilla_beringei_beringei-SAMEA1692351	Gorilla_beringei_beringei-SAMEA1692353	Gorilla_gorilla_gorilla-SAMN01920500	0.00689472	1.48574	0.137348	0.00210612	1.59462e+06	190069	187466
Gorilla_beringei_beringei-SAMEA1692351	Gorilla_beringei_beringei-SAMEA1692353	Gorilla_gorilla_gorilla-SAMN01920501	0.00501842	1.04784	0.294713	0.0015441	1.5899e+06	190302	188402
Gorilla_beringei_beringei-SAMEA1692351	Gorilla_beringei_beringei-SAMEA1692353	Gorilla_gorilla_gorilla-SAMN01920502	0.00342051	0.634462	0.52578	0.00101942	1.59503e+06	189507	188215
Gorilla_beringei_beringei-SAMEA1692351	Gorilla_beringei_beringei-SAMEA1692353	Gorilla_gorilla_gorilla-SAMN01920503	0.00993271	2.13733	0.032571	0.0026679	1.59408e+06	190709	186958
Gorilla_beringei_beringei-SAMEA2697038	Gorilla_beringei_beringei-SAMEA1692351	Gorilla_beringei_beringei-SAMEA2697037	0.0483466	1.82402	0.0681487	0.0646463	436116	256388	232741
Gorilla_beringei_beringei-SAMEA1692351	Gorilla_beringei_beringei-SAMEA2697039	Gorilla_beringei_beringei-SAMEA2697037	0.00314482	0.124332	0.901052	0.00589529	338873	321894	319876
Gorilla_beringei_beringei-SAMEA1692351	Gorilla_beringei_beringei-SAMEA2697037	Gorilla_beringei_bwindi-SAMEA3939556	0.0257656	1.76867	0.0769483	0.0244912	614716	315849	299982
Gorilla_beringei_beringei-SAMEA1692351	Gorilla_beringei_beringei-SAMEA2697037	Gorilla_beringei_bwindi-SAMEA3939557	0.0204786	1.41076	0.158315	0.0190956	622345	314225	301613
Gorilla_beringei_beringei-SAMEA1692351	Gorilla_beringei_beringei-SAMEA2697037	Gorilla_beringei_bwindi-SAMEA3939558	0.0161481	1.27109	0.203697	0.0154307	613051	312942	302996
Gorilla_beringei_beringei-SAMEA2697037	Gorilla_beringei_beringei-SAMEA1692351	Gorilla_beringei_bwindi-SAMEA3939560	3.45651e-05	0.00243661	0.998056	3.13493e-05	628648	307401	307380
Gorilla_beringei_beringei-SAMEA2697037	Gorilla_beringei_beringei-SAMEA1692351	Gorilla_beringei_bwindi-SAMEA3939561	0.000119311	0.00794482	0.993661	0.000115867	627770	307009	306936
Gorilla_beringei_beringei-SAMEA2697037	Gorilla_beringei_beringei-SAMEA1692351	Gorilla_beringei_graueri-SAMEA1692354	0.00495066	0.4389	0.660734	0.0034732	773158	296650	293727
Gorilla_beringei_beringei-SAMEA1692351	Gorilla_beringei_beringei-SAMEA2697037	Gorilla_beringei_graueri-SAMEA1692355	0.00233265	0.163249	0.870322	0.00163823	775439	296115	294737
Gorilla_beringei_beringei-SAMEA1692351	Gorilla_beringei_beringei-SAMEA2697037	Gorilla_beringei_graueri-SAMEA2697041	0.000958447	0.0670747	0.946522	0.000657144	775956	295030	294465
Gorilla_beringei_beringei-SAMEA1692351	Gorilla_beringei_beringei-SAMEA2697037	Gorilla_beringei_graueri-SAMEA2697042	0.00633248	0.534564	0.592951	0.00435697	761452	290478	286823
Gorilla_beringei_beringei-SAMEA1692351	Gorilla_beringei_beringei-SAMEA2697037	Gorilla_beringei_graueri-SAMEA3991715	0.00350226	0.26008	0.794802	0.00229393	777533	295412	293350
Gorilla_beringei_beringei-SAMEA2697037	Gorilla_beringei_beringei-SAMEA1692351	Gorilla_beringei_graueri-SAMN01920473	0.0102034	0.722286	0.470119	0.00728294	777291	298034	292014
Gorilla_beringei_beringei-SAMEA2697037	Gorilla_beringei_beringei-SAMEA1692351	Gorilla_beringei_graueri-SAMN01920474	0.000702895	0.0616631	0.950831	0.000502992	791158	292924	292512
Gorilla_beringei_beringei-SAMEA2697037	Gorilla_beringei_beringei-SAMEA1692351	Gorilla_gorilla_diehli-SAMN01920476	0.00636923	0.997819	0.318367	0.00177062	1.54804e+06	197309	194811
Gorilla_beringei_beringei-SAMEA2697037	Gorilla_beringei_beringei-SAMEA1692351	Gorilla_gorilla_gorilla-SAMEA5204233	0.01072	2.16934	0.0300567	0.00329803	1.58812e+06	194284	190163
Gorilla_beringei_beringei-SAMEA2697037	Gorilla_beringei_beringei-SAMEA1692351	Gorilla_gorilla_gorilla-SAMEA5204234	0.00956186	1.78732	0.0738863	0.00288126	1.5855e+06	193426	189762
Gorilla_beringei_beringei-SAMEA2697037	Gorilla_beringei_beringei-SAMEA1692351	Gorilla_gorilla_gorilla-SAMEA5204235	0.0140707	2.48854	0.0128269	0.00441543	1.58843e+06	194813	189407
Gorilla_beringei_beringei-SAMEA2697037	Gorilla_beringei_beringei-SAMEA1692351	Gorilla_gorilla_gorilla-SAMEA5204236	0.00505943	0.861616	0.388899	0.00157913	1.58993e+06	192517	190579
Gorilla_beringei_beringei-SAMEA2697037	Gorilla_beringei_beringei-SAMEA1692351	Gorilla_gorilla_gorilla-SAMEA5204237	0.00810711	1.52449	0.127387	0.00251144	1.59e+06	193113	190007
Gorilla_beringei_beringei-SAMEA2697037	Gorilla_beringei_beringei-SAMEA1692351	Gorilla_gorilla_gorilla-SAMEA5204238	0.00610763	1.11695	0.264014	0.00190993	1.58892e+06	193434	191085
Gorilla_beringei_beringei-SAMEA2697037	Gorilla_beringei_beringei-SAMEA1692351	Gorilla_gorilla_gorilla-SAMN01920477	0.000447761	0.0730475	0.941768	0.000142347	1.58943e+06	191594	191423
Gorilla_beringei_beringei-SAMEA2697037	Gorilla_beringei_beringei-SAMEA1692351	Gorilla_gorilla_gorilla-SAMN01920478	0.00401082	0.734754	0.462489	0.00126671	1.58903e+06	192500	190962
Gorilla_beringei_beringei-SAMEA2697037	Gorilla_beringei_beringei-SAMEA1692351	Gorilla_gorilla_gorilla-SAMN01920479	0.00795421	1.52705	0.12675	0.00247033	1.59046e+06	193691	190634
Gorilla_beringei_beringei-SAMEA2697037	Gorilla_beringei_beringei-SAMEA1692351	Gorilla_gorilla_gorilla-SAMN01920480	0.0062174	1.03882	0.29889	0.00193793	1.59178e+06	193114	190728
Gorilla_beringei_beringei-SAMEA2697037	Gorilla_beringei_beringei-SAMEA1692351	Gorilla_gorilla_gorilla-SAMN01920481	0.00290444	0.693811	0.487801	0.000944037	1.58743e+06	192333	191219
Gorilla_beringei_beringei-SAMEA2697037	Gorilla_beringei_beringei-SAMEA1692351	Gorilla_gorilla_gorilla-SAMN01920482	0.0108238	2.19463	0.0281898	0.00331397	1.58493e+06	193817	189667
Gorilla_beringei_beringei-SAMEA2697037	Gorilla_beringei_beringei-SAMEA1692351	Gorilla_gorilla_gorilla-SAMN01920483	0.00507114	0.904104	0.36594	0.00167978	1.57909e+06	194825	192859
Gorilla_beringei_beringei-SAMEA2697037	Gorilla_beringei_beringei-SAMEA1692351	Gorilla_gorilla_gorilla-SAMN01920484	0.00649452	1.30407	0.192209	0.00199618	1.58969e+06	192480	189996
Gorilla_beringei_beringei-SAMEA1692351	Gorilla_beringei_beringei-SAMEA2697037	Gorilla_gorilla_gorilla-SAMN01920485	0.00119041	0.267241	0.789284	0.000349318	1.59219e+06	190602	190149
Gorilla_beringei_beringei-SAMEA2697037	Gorilla_beringei_beringei-SAMEA1692351	Gorilla_gorilla_gorilla-SAMN01920486	0.010088	2.14544	0.0319177	0.00313657	1.58535e+06	193020	189165
Gorilla_beringei_beringei-SAMEA2697037	Gorilla_beringei_beringei-SAMEA1692351	Gorilla_gorilla_gorilla-SAMN01920487	0.00286601	0.361128	0.718004	0.000880049	1.5846e+06	191711	190615
Gorilla_beringei_beringei-SAMEA2697037	Gorilla_beringei_beringei-SAMEA1692351	Gorilla_gorilla_gorilla-SAMN01920488	0.00676537	1.14164	0.253603	0.00204942	1.57805e+06	191855	189277
Gorilla_beringei_beringei-SAMEA2697037	Gorilla_beringei_beringei-SAMEA1692351	Gorilla_gorilla_gorilla-SAMN01920489	0.00366229	0.805739	0.420393	0.00111271	1.58047e+06	192728	191322
Gorilla_beringei_beringei-SAMEA2697037	Gorilla_beringei_beringei-SAMEA1692351	Gorilla_gorilla_gorilla-SAMN01920490	0.00721092	1.14096	0.253887	0.00219091	1.57072e+06	191482	188740
Gorilla_beringei_beringei-SAMEA2697037	Gorilla_beringei_beringei-SAMEA1692351	Gorilla_gorilla_gorilla-SAMN01920491	0.00238692	0.454769	0.649275	0.000711062	1.58375e+06	190972	190063
Gorilla_beringei_beringei-SAMEA2697037	Gorilla_beringei_beringei-SAMEA1692351	Gorilla_gorilla_gorilla-SAMN01920492	0.00100547	0.18697	0.851684	0.000305038	1.57643e+06	191520	191135
Gorilla_beringei_beringei-SAMEA2697037	Gorilla_beringei_beringei-SAMEA1692351	Gorilla_gorilla_gorilla-SAMN01920493	0.00417269	0.968249	0.33292	0.00122634	1.57846e+06	191982	190386
Gorilla_beringei_beringei-SAMEA2697037	Gorilla_beringei_beringei-SAMEA1692351	Gorilla_gorilla_gorilla-SAMN01920494	0.0072864	1.543	0.122831	0.00225968	1.57512e+06	193400	190602
Gorilla_beringei_beringei-SAMEA2697037	Gorilla_beringei_beringei-SAMEA1692351	Gorilla_gorilla_gorilla-SAMN01920495	0.0032795	0.687569	0.491724	0.00100114	1.58615e+06	191471	190219
Gorilla_beringei_beringei-SAMEA2697037	Gorilla_beringei_beringei-SAMEA1692351	Gorilla_gorilla_gorilla-SAMN01920496	0.00502925	0.765032	0.444253	0.00131937	1.58615e+06	191094	189181
Gorilla_beringei_beringei-SAMEA1692351	Gorilla_beringei_beringei-SAMEA2697037	Gorilla_gorilla_gorilla-SAMN01920497	0.00144548	0.221677	0.824565	0.000414793	1.5882e+06	191303	190751
Gorilla_beringei_beringei-SAMEA1692351	Gorilla_beringei_beringei-SAMEA2697037	Gorilla_gorilla_gorilla-SAMN01920498	0.00310628	0.644697	0.519124	0.000918669	1.58796e+06	191860	190672
Gorilla_beringei_beringei-SAMEA2697037	Gorilla_beringei_beringei-SAMEA1692351	Gorilla_gorilla_gorilla-SAMN01920499	0.00602324	1.10944	0.267242	0.00183849	1.5888e+06	192766	190458
Gorilla_beringei_beringei-SAMEA2697037	Gorilla_beringei_beringei-SAMEA1692351	Gorilla_gorilla_gorilla-SAMN01920500	0.00541253	0.923906	0.355535	0.00167472	1.59168e+06	192560	190487
Gorilla_beringei_beringei-SAMEA2697037	Gorilla_beringei_beringei-SAMEA1692351	Gorilla_gorilla_gorilla-SAMN01920501	0.00546781	1.01263	0.311237	0.00170638	1.58687e+06	193405	191301
Gorilla_beringei_beringei-SAMEA2697037	Gorilla_beringei_beringei-SAMEA1692351	Gorilla_gorilla_gorilla-SAMN01920502	0.00150342	0.3089	0.757397	0.000454097	1.59055e+06	191768	191192
Gorilla_beringei_beringei-SAMEA2697037	Gorilla_beringei_beringei-SAMEA1692351	Gorilla_gorilla_gorilla-SAMN01920503	0.00279701	0.467843	0.639897	0.000762027	1.59131e+06	192214	191142
Gorilla_beringei_beringei-SAMEA2697038	Gorilla_beringei_beringei-SAMEA1692351	Gorilla_beringei_beringei-SAMEA2697039	0.0415377	1.42746	0.153447	0.0472874	415324	254864	234535
Gorilla_beringei_beringei-SAMEA1692351	Gorilla_beringei_beringei-SAMEA2697038	Gorilla_beringei_bwindi-SAMEA3939556	0.000572899	0.0478281	0.961853	0.000404795	721730	228356	228095
Gorilla_beringei_beringei-SAMEA2697038	Gorilla_beringei_beringei-SAMEA1692351	Gorilla_beringei_bwindi-SAMEA3939557	0.0197208	1.35643	0.174963	0.0134555	731955	232220	223238
Gorilla_beringei_beringei-SAMEA1692351	Gorilla_beringei_beringei-SAMEA2697038	Gorilla_beringei_bwindi-SAMEA3939558	0.00108911	0.089613	0.928595	0.000774075	717211	228646	228148
Gorilla_beringei_beringei-SAMEA2697038	Gorilla_beringei_beringei-SAMEA1692351	Gorilla_beringei_bwindi-SAMEA3939560	0.00536803	0.487973	0.625569	0.00360348	728996	228913	226468
Gorilla_beringei_beringei-SAMEA2697038	Gorilla_beringei_beringei-SAMEA1692351	Gorilla_beringei_bwindi-SAMEA3939561	0.00984718	0.786101	0.431808	0.00705445	729240	229652	225173
Gorilla_beringei_beringei-SAMEA1692351	Gorilla_beringei_beringei-SAMEA2697038	Gorilla_beringei_graueri-SAMEA1692354	0.0164662	0.936591	0.348969	0.00861735	870074	222384	215179
Gorilla_beringei_beringei-SAMEA1692351	Gorilla_beringei_beringei-SAMEA2697038	Gorilla_beringei_graueri-SAMEA1692355	0.013621	0.716985	0.473383	0.00711082	875062	221928	215963
Gorilla_beringei_beringei-SAMEA1692351	Gorilla_beringei_beringei-SAMEA2697038	Gorilla_beringei_graueri-SAMEA2697041	0.0170166	0.905555	0.365171	0.0086608	874147	221867	214443
Gorilla_beringei_beringei-SAMEA1692351	Gorilla_beringei_beringei-SAMEA2697038	Gorilla_beringei_graueri-SAMEA2697042	0.024125	1.43763	0.150539	0.0123521	858384	219333	208999
Gorilla_beringei_beringei-SAMEA1692351	Gorilla_beringei_beringei-SAMEA2697038	Gorilla_beringei_graueri-SAMEA3991715	0.0226757	1.41145	0.158112	0.0110553	876054	223443	213534
Gorilla_beringei_beringei-SAMEA1692351	Gorilla_beringei_beringei-SAMEA2697038	Gorilla_beringei_graueri-SAMN01920473	0.0152632	0.742789	0.457609	0.00814959	872736	221785	215117
Gorilla_beringei_beringei-SAMEA1692351	Gorilla_beringei_beringei-SAMEA2697038	Gorilla_beringei_graueri-SAMN01920474	0.0145189	0.770397	0.441065	0.00772354	890040	220013	213715
Gorilla_beringei_beringei-SAMEA1692351	Gorilla_beringei_beringei-SAMEA2697038	Gorilla_gorilla_diehli-SAMN01920476	0.000978687	0.15685	0.875363	0.000203214	1.67115e+06	145874	145588
Gorilla_beringei_beringei-SAMEA2697038	Gorilla_beringei_beringei-SAMEA1692351	Gorilla_gorilla_gorilla-SAMEA5204233	0.00604525	1.40362	0.160432	0.00138652	1.71295e+06	143453	141729
Gorilla_beringei_beringei-SAMEA2697038	Gorilla_beringei_beringei-SAMEA1692351	Gorilla_gorilla_gorilla-SAMEA5204234	0.00236379	0.444308	0.65682	0.000531447	1.71028e+06	142533	141861
Gorilla_beringei_beringei-SAMEA2697038	Gorilla_beringei_beringei-SAMEA1692351	Gorilla_gorilla_gorilla-SAMEA5204235	0.00613408	1.33333	0.182424	0.00143686	1.71268e+06	143418	141670
Gorilla_beringei_beringei-SAMEA2697038	Gorilla_beringei_beringei-SAMEA1692351	Gorilla_gorilla_gorilla-SAMEA5204236	0.00154239	0.289983	0.771829	0.000358346	1.7153e+06	142206	141768
Gorilla_beringei_beringei-SAMEA2697038	Gorilla_beringei_beringei-SAMEA1692351	Gorilla_gorilla_gorilla-SAMEA5204237	0.00299945	0.616231	0.537742	0.000691435	1.71482e+06	142285	141434
Gorilla_beringei_beringei-SAMEA2697038	Gorilla_beringei_beringei-SAMEA1692351	Gorilla_gorilla_gorilla-SAMEA5204238	0.00418381	0.748321	0.454266	0.000972629	1.71411e+06	142960	141769
Gorilla_beringei_beringei-SAMEA1692351	Gorilla_beringei_beringei-SAMEA2697038	Gorilla_gorilla_gorilla-SAMN01920477	0.00136196	0.254683	0.798968	0.000322008	1.7153e+06	142176	141790
Gorilla_beringei_beringei-SAMEA2697038	Gorilla_beringei_beringei-SAMEA1692351	Gorilla_gorilla_gorilla-SAMN01920478	0.00123905	0.189372	0.849802	0.000291268	1.71454e+06	142321	141969
Gorilla_beringei_beringei-SAMEA2697038	Gorilla_beringei_beringei-SAMEA1692351	Gorilla_gorilla_gorilla-SAMN01920479	0.00325385	0.576417	0.564333	0.000752623	1.71536e+06	142910	141983
Gorilla_beringei_beringei-SAMEA1692351	Gorilla_beringei_beringei-SAMEA2697038	Gorilla_gorilla_gorilla-SAMN01920480	0.000297678	0.0536396	0.957222	6.91646e-05	1.71658e+06	142394	142309
Gorilla_beringei_beringei-SAMEA2697038	Gorilla_beringei_beringei-SAMEA1692351	Gorilla_gorilla_gorilla-SAMN01920481	0.00281331	0.521051	0.602331	0.000679299	1.71314e+06	142403	141604
Gorilla_beringei_beringei-SAMEA2697038	Gorilla_beringei_beringei-SAMEA1692351	Gorilla_gorilla_gorilla-SAMN01920482	0.00588812	1.35666	0.174889	0.00134387	1.70933e+06	143052	141377
Gorilla_beringei_beringei-SAMEA2697038	Gorilla_beringei_beringei-SAMEA1692351	Gorilla_gorilla_gorilla-SAMN01920483	0.00146538	0.280635	0.77899	0.000361264	1.70356e+06	143859	143438
Gorilla_beringei_beringei-SAMEA2697038	Gorilla_beringei_beringei-SAMEA1692351	Gorilla_gorilla_gorilla-SAMN01920484	0.00195396	0.3996	0.689452	0.000447423	1.71481e+06	142105	141550
Gorilla_beringei_beringei-SAMEA1692351	Gorilla_beringei_beringei-SAMEA2697038	Gorilla_gorilla_gorilla-SAMN01920485	0.00364595	0.541831	0.587935	0.00079541	1.71787e+06	141630	140601
Gorilla_beringei_beringei-SAMEA2697038	Gorilla_beringei_beringei-SAMEA1692351	Gorilla_gorilla_gorilla-SAMN01920486	0.00459405	0.747626	0.454686	0.00106438	1.70984e+06	142329	141027
Gorilla_beringei_beringei-SAMEA1692351	Gorilla_beringei_beringei-SAMEA2697038	Gorilla_gorilla_gorilla-SAMN01920487	0.0044502	0.740722	0.458862	0.00101662	1.70915e+06	142309	141048
Gorilla_beringei_beringei-SAMEA2697038	Gorilla_beringei_beringei-SAMEA1692351	Gorilla_gorilla_gorilla-SAMN01920488	0.00322569	0.727914	0.466666	0.000727219	1.70244e+06	141666	140754
Gorilla_beringei_beringei-SAMEA2697038	Gorilla_beringei_beringei-SAMEA1692351	Gorilla_gorilla_gorilla-SAMN01920489	0.00312752	0.563173	0.573317	0.000706481	1.7059e+06	142730	141840
Gorilla_beringei_beringei-SAMEA2697038	Gorilla_beringei_beringei-SAMEA1692351	Gorilla_gorilla_gorilla-SAMN01920490	0.00489297	0.941182	0.346612	0.00110858	1.69653e+06	141940	140558
Gorilla_beringei_beringei-SAMEA1692351	Gorilla_beringei_beringei-SAMEA2697038	Gorilla_gorilla_gorilla-SAMN01920491	0.00126675	0.23957	0.810664	0.000281873	1.71016e+06	141979	141620
Gorilla_beringei_beringei-SAMEA2697038	Gorilla_beringei_beringei-SAMEA1692351	Gorilla_gorilla_gorilla-SAMN01920492	0.00256641	0.393513	0.693941	0.00058052	1.70235e+06	142636	141906
Gorilla_beringei_beringei-SAMEA2697038	Gorilla_beringei_beringei-SAMEA1692351	Gorilla_gorilla_gorilla-SAMN01920493	0.00314179	0.61414	0.539123	0.000687707	1.7033e+06	142324	141432
Gorilla_beringei_beringei-SAMEA1692351	Gorilla_beringei_beringei-SAMEA2697038	Gorilla_gorilla_gorilla-SAMN01920494	0.0016709	0.282167	0.777815	0.000386019	1.69844e+06	142526	142050
Gorilla_beringei_beringei-SAMEA1692351	Gorilla_beringei_beringei-SAMEA2697038	Gorilla_gorilla_gorilla-SAMN01920495	0.002301	0.395354	0.692581	0.000522936	1.71059e+06	141840	141189
Gorilla_beringei_beringei-SAMEA1692351	Gorilla_beringei_beringei-SAMEA2697038	Gorilla_gorilla_gorilla-SAMN01920496	0.00547368	0.768669	0.44209	0.00106775	1.7096e+06	141558	140017
Gorilla_beringei_beringei-SAMEA1692351	Gorilla_beringei_beringei-SAMEA2697038	Gorilla_gorilla_gorilla-SAMN01920497	0.00265647	0.453739	0.650017	0.00056693	1.71419e+06	142012	141259
Gorilla_beringei_beringei-SAMEA1692351	Gorilla_beringei_beringei-SAMEA2697038	Gorilla_gorilla_gorilla-SAMN01920498	0.00561752	0.944137	0.3451	0.00123417	1.7136e+06	142451	140859
Gorilla_beringei_beringei-SAMEA1692351	Gorilla_beringei_beringei-SAMEA2697038	Gorilla_gorilla_gorilla-SAMN01920499	0.00367987	0.630876	0.528122	0.000837298	1.71315e+06	142648	141602
Gorilla_beringei_beringei-SAMEA2697038	Gorilla_beringei_beringei-SAMEA1692351	Gorilla_gorilla_gorilla-SAMN01920500	0.00065317	0.109501	0.912805	0.000150329	1.71669e+06	141901	141716
Gorilla_beringei_beringei-SAMEA2697038	Gorilla_beringei_beringei-SAMEA1692351	Gorilla_gorilla_gorilla-SAMN01920501	0.00115719	0.216118	0.828896	0.000268908	1.7119e+06	142751	142421
Gorilla_beringei_beringei-SAMEA1692351	Gorilla_beringei_beringei-SAMEA2697038	Gorilla_gorilla_gorilla-SAMN01920502	0.00056388	0.101042	0.919517	0.000126832	1.71643e+06	142176	142016
Gorilla_beringei_beringei-SAMEA1692351	Gorilla_beringei_beringei-SAMEA2697038	Gorilla_gorilla_gorilla-SAMN01920503	0.00897655	1.50218	0.133051	0.00181574	1.7152e+06	143045	140500
Gorilla_beringei_beringei-SAMEA2697039	Gorilla_beringei_beringei-SAMEA1692351	Gorilla_beringei_bwindi-SAMEA3939556	0.00453032	0.35499	0.722597	0.00416681	632823	299868	297164
Gorilla_beringei_beringei-SAMEA1692351	Gorilla_beringei_beringei-SAMEA2697039	Gorilla_beringei_bwindi-SAMEA3939557	0.00155452	0.0966459	0.923008	0.00140421	636120	298063	297138
Gorilla_beringei_beringei-SAMEA1692351	Gorilla_beringei_beringei-SAMEA2697039	Gorilla_beringei_bwindi-SAMEA3939558	0.0094764	0.680856	0.495963	0.00880442	624286	301573	295911
Gorilla_beringei_beringei-SAMEA2697039	Gorilla_beringei_beringei-SAMEA1692351	Gorilla_beringei_bwindi-SAMEA3939560	0.00723249	0.434058	0.664247	0.00632925	639407	299977	295669
Gorilla_beringei_beringei-SAMEA2697039	Gorilla_beringei_beringei-SAMEA1692351	Gorilla_beringei_bwindi-SAMEA3939561	0.00532188	0.291286	0.770833	0.00499919	638243	299341	296172
Gorilla_beringei_beringei-SAMEA2697039	Gorilla_beringei_beringei-SAMEA1692351	Gorilla_beringei_graueri-SAMEA1692354	0.0132409	1.0965	0.272859	0.00895266	783582	289154	281597
Gorilla_beringei_beringei-SAMEA2697039	Gorilla_beringei_beringei-SAMEA1692351	Gorilla_beringei_graueri-SAMEA1692355	0.0128189	1.03875	0.29892	0.00864164	787555	288998	281682
Gorilla_beringei_beringei-SAMEA2697039	Gorilla_beringei_beringei-SAMEA1692351	Gorilla_beringei_graueri-SAMEA2697041	0.000864474	0.0646964	0.948416	0.000574169	784602	285246	284754
Gorilla_beringei_beringei-SAMEA2697039	Gorilla_beringei_beringei-SAMEA1692351	Gorilla_beringei_graueri-SAMEA2697042	0.00780614	0.595701	0.551375	0.00519134	773965	281980	277612
Gorilla_beringei_beringei-SAMEA1692351	Gorilla_beringei_beringei-SAMEA2697039	Gorilla_beringei_graueri-SAMEA3991715	0.000328294	0.0216409	0.982734	0.000208786	787165	285280	285093
Gorilla_beringei_beringei-SAMEA2697039	Gorilla_beringei_beringei-SAMEA1692351	Gorilla_beringei_graueri-SAMN01920473	0.0176137	1.31567	0.188284	0.0121393	787732	290610	280550
Gorilla_beringei_beringei-SAMEA2697039	Gorilla_beringei_beringei-SAMEA1692351	Gorilla_beringei_graueri-SAMN01920474	0.0169524	1.25854	0.208195	0.0116377	804175	288118	278512
Gorilla_beringei_beringei-SAMEA2697039	Gorilla_beringei_beringei-SAMEA1692351	Gorilla_gorilla_diehli-SAMN01920476	0.00629839	1.09317	0.274321	0.00170183	1.55787e+06	191286	188891
Gorilla_beringei_beringei-SAMEA2697039	Gorilla_beringei_beringei-SAMEA1692351	Gorilla_gorilla_gorilla-SAMEA5204233	0.0115412	2.44256	0.0145835	0.00344371	1.59775e+06	188154	183861
Gorilla_beringei_beringei-SAMEA2697039	Gorilla_beringei_beringei-SAMEA1692351	Gorilla_gorilla_gorilla-SAMEA5204234	0.00987117	2.1264	0.0334702	0.00288586	1.59524e+06	187282	183621
Gorilla_beringei_beringei-SAMEA2697039	Gorilla_beringei_beringei-SAMEA1692351	Gorilla_gorilla_gorilla-SAMEA5204235	0.0126737	2.33496	0.0195457	0.00385942	1.59765e+06	188233	183522
Gorilla_beringei_beringei-SAMEA2697039	Gorilla_beringei_beringei-SAMEA1692351	Gorilla_gorilla_gorilla-SAMEA5204236	0.00118003	0.190608	0.848833	0.000357941	1.59897e+06	185702	185264
Gorilla_beringei_beringei-SAMEA2697039	Gorilla_beringei_beringei-SAMEA1692351	Gorilla_gorilla_gorilla-SAMEA5204237	0.00441928	0.685417	0.493081	0.00133013	1.59898e+06	186257	184618
Gorilla_beringei_beringei-SAMEA2697039	Gorilla_beringei_beringei-SAMEA1692351	Gorilla_gorilla_gorilla-SAMEA5204238	0.00371523	0.630992	0.528046	0.00112735	1.59793e+06	186648	185266
Gorilla_beringei_beringei-SAMEA2697039	Gorilla_beringei_beringei-SAMEA1692351	Gorilla_gorilla_gorilla-SAMN01920477	0.000654152	0.119309	0.90503	0.000201956	1.59942e+06	185667	185424
Gorilla_beringei_beringei-SAMEA2697039	Gorilla_beringei_beringei-SAMEA1692351	Gorilla_gorilla_gorilla-SAMN01920478	0.00384437	0.668208	0.504001	0.00117979	1.59894e+06	186571	185142
Gorilla_beringei_beringei-SAMEA2697039	Gorilla_beringei_beringei-SAMEA1692351	Gorilla_gorilla_gorilla-SAMN01920479	0.0064206	1.33815	0.180846	0.00193714	1.59998e+06	187334	184944
Gorilla_beringei_beringei-SAMEA1692351	Gorilla_beringei_beringei-SAMEA2697039	Gorilla_gorilla_gorilla-SAMN01920480	0.00010884	0.0210854	0.983178	3.30298e-05	1.60055e+06	186073	186032
Gorilla_beringei_beringei-SAMEA2697039	Gorilla_beringei_beringei-SAMEA1692351	Gorilla_gorilla_gorilla-SAMN01920481	0.00137896	0.190542	0.848884	0.000434921	1.59677e+06	185812	185300
Gorilla_beringei_beringei-SAMEA2697039	Gorilla_beringei_beringei-SAMEA1692351	Gorilla_gorilla_gorilla-SAMN01920482	0.0114111	2.39892	0.0164434	0.00338877	1.59452e+06	187660	183425
Gorilla_beringei_beringei-SAMEA2697039	Gorilla_beringei_beringei-SAMEA1692351	Gorilla_gorilla_gorilla-SAMN01920483	0.00225447	0.388522	0.69763	0.000725702	1.5883e+06	188161	187315
Gorilla_beringei_beringei-SAMEA1692351	Gorilla_beringei_beringei-SAMEA2697039	Gorilla_gorilla_gorilla-SAMN01920484	0.000105143	0.0263616	0.978969	3.14792e-05	1.5985e+06	185480	185442
Gorilla_beringei_beringei-SAMEA2697039	Gorilla_beringei_beringei-SAMEA1692351	Gorilla_gorilla_gorilla-SAMN01920485	0.00328037	0.581158	0.561134	0.000934883	1.6031e+06	185226	184015
Gorilla_beringei_beringei-SAMEA2697039	Gorilla_beringei_beringei-SAMEA1692351	Gorilla_gorilla_gorilla-SAMN01920486	0.00255186	0.437797	0.661533	0.000771205	1.59349e+06	185337	184393
Gorilla_beringei_beringei-SAMEA2697039	Gorilla_beringei_beringei-SAMEA1692351	Gorilla_gorilla_gorilla-SAMN01920487	0.00599953	0.990037	0.322156	0.00178495	1.59479e+06	186062	183842
Gorilla_beringei_beringei-SAMEA2697039	Gorilla_beringei_beringei-SAMEA1692351	Gorilla_gorilla_gorilla-SAMN01920488	0.00756805	1.35618	0.175042	0.00222545	1.58799e+06	185989	183195
Gorilla_beringei_beringei-SAMEA1692351	Gorilla_beringei_beringei-SAMEA2697039	Gorilla_gorilla_gorilla-SAMN01920489	0.0016139	0.371337	0.710386	0.000475135	1.58874e+06	185719	185121
Gorilla_beringei_beringei-SAMEA2697039	Gorilla_beringei_beringei-SAMEA1692351	Gorilla_gorilla_gorilla-SAMN01920490	0.00615121	1.17472	0.240107	0.00181352	1.58107e+06	185140	182876
Gorilla_beringei_beringei-SAMEA2697039	Gorilla_beringei_beringei-SAMEA1692351	Gorilla_gorilla_gorilla-SAMN01920491	0.00283111	0.472229	0.636763	0.000820591	1.59461e+06	185478	184430
Gorilla_beringei_beringei-SAMEA2697039	Gorilla_beringei_beringei-SAMEA1692351	Gorilla_gorilla_gorilla-SAMN01920492	0.00282582	0.492872	0.622103	0.000832633	1.58665e+06	186001	184953
Gorilla_beringei_beringei-SAMEA2697039	Gorilla_beringei_beringei-SAMEA1692351	Gorilla_gorilla_gorilla-SAMN01920493	0.00650561	1.40845	0.158999	0.00185409	1.58853e+06	186275	183867
Gorilla_beringei_beringei-SAMEA2697039	Gorilla_beringei_beringei-SAMEA1692351	Gorilla_gorilla_gorilla-SAMN01920494	0.00587271	0.749508	0.453551	0.00176554	1.58423e+06	186694	184514
Gorilla_beringei_beringei-SAMEA1692351	Gorilla_beringei_beringei-SAMEA2697039	Gorilla_gorilla_gorilla-SAMN01920495	0.00343141	0.575111	0.565216	0.00101757	1.5946e+06	185398	184130
Gorilla_beringei_beringei-SAMEA1692351	Gorilla_beringei_beringei-SAMEA2697039	Gorilla_gorilla_gorilla-SAMN01920496	0.000965233	0.12873	0.897571	0.000245972	1.59473e+06	184201	183845
Gorilla_beringei_beringei-SAMEA1692351	Gorilla_beringei_beringei-SAMEA2697039	Gorilla_gorilla_gorilla-SAMN01920497	0.00239551	0.43294	0.665058	0.000666938	1.5977e+06	185320	184434
Gorilla_beringei_beringei-SAMEA2697039	Gorilla_beringei_beringei-SAMEA1692351	Gorilla_gorilla_gorilla-SAMN01920498	0.00451909	0.647699	0.517179	0.00129177	1.59857e+06	185495	183826
Gorilla_beringei_beringei-SAMEA1692351	Gorilla_beringei_beringei-SAMEA2697039	Gorilla_gorilla_gorilla-SAMN01920499	0.00026225	0.0387867	0.96906	7.77974e-05	1.59729e+06	185464	185366
Gorilla_beringei_beringei-SAMEA2697039	Gorilla_beringei_beringei-SAMEA1692351	Gorilla_gorilla_gorilla-SAMN01920500	0.00598391	1.0762	0.281839	0.00179521	1.60138e+06	186376	184159
Gorilla_beringei_beringei-SAMEA2697039	Gorilla_beringei_beringei-SAMEA1692351	Gorilla_gorilla_gorilla-SAMN01920501	0.00690242	1.05271	0.292472	0.00208677	1.59664e+06	187251	184684
Gorilla_beringei_beringei-SAMEA2697039	Gorilla_beringei_beringei-SAMEA1692351	Gorilla_gorilla_gorilla-SAMN01920502	0.00289735	0.473993	0.635505	0.000849388	1.6006e+06	186009	184934
Gorilla_beringei_beringei-SAMEA2697039	Gorilla_beringei_beringei-SAMEA1692351	Gorilla_gorilla_gorilla-SAMN01920503	0.00266129	0.4592	0.646091	0.000702469	1.60066e+06	185741	184755
Gorilla_beringei_bwindi-SAMEA3939557	Gorilla_beringei_bwindi-SAMEA3939556	Gorilla_beringei_beringei-SAMEA1692351	0.00880151	0.76031	0.447069	0.00887792	577070	345226	339202
Gorilla_beringei_bwindi-SAMEA3939556	Gorilla_beringei_bwindi-SAMEA3939558	Gorilla_beringei_beringei-SAMEA1692351	0.0078219	0.679868	0.496588	0.00692814	630735	300196	295536
Gorilla_beringei_bwindi-SAMEA3939560	Gorilla_beringei_bwindi-SAMEA3939556	Gorilla_beringei_beringei-SAMEA1692351	0.00973505	0.985977	0.324145	0.00969293	582433	341322	334740
Gorilla_beringei_bwindi-SAMEA3939561	Gorilla_beringei_bwindi-SAMEA3939556	Gorilla_beringei_beringei-SAMEA1692351	0.00908985	0.634742	0.525596	0.00925413	573096	348469	342191
Gorilla_beringei_bwindi-SAMEA3939556	Gorilla_beringei_beringei-SAMEA1692351	Gorilla_beringei_graueri-SAMEA1692354	0.106108	7.13521	9.66429e-13	0.0965988	629237	467411	377734
Gorilla_beringei_bwindi-SAMEA3939556	Gorilla_beringei_beringei-SAMEA1692351	Gorilla_beringei_graueri-SAMEA1692355	0.0971799	8.1947	2.5121e-16	0.0889518	629788	463741	381591
Gorilla_beringei_bwindi-SAMEA3939556	Gorilla_beringei_beringei-SAMEA1692351	Gorilla_beringei_graueri-SAMEA2697041	0.0988844	6.31023	2.78623e-10	0.088537	631319	464130	380599
Gorilla_beringei_bwindi-SAMEA3939556	Gorilla_beringei_beringei-SAMEA1692351	Gorilla_beringei_graueri-SAMEA2697042	0.09856	6.28655	3.2459e-10	0.0885482	619993	454357	372829
Gorilla_beringei_bwindi-SAMEA3939556	Gorilla_beringei_beringei-SAMEA1692351	Gorilla_beringei_graueri-SAMEA3991715	0.100476	7.60298	2.89391e-14	0.0862216	634139	464575	379742
Gorilla_beringei_bwindi-SAMEA3939556	Gorilla_beringei_beringei-SAMEA1692351	Gorilla_beringei_graueri-SAMN01920473	0.0991595	8.61515	2.3e-16	0.0926975	629325	464738	380886
Gorilla_beringei_bwindi-SAMEA3939556	Gorilla_beringei_beringei-SAMEA1692351	Gorilla_beringei_graueri-SAMN01920474	0.106565	7.86928	3.5667e-15	0.0984503	647529	463718	374403
Gorilla_beringei_bwindi-SAMEA3939556	Gorilla_beringei_beringei-SAMEA1692351	Gorilla_gorilla_diehli-SAMN01920476	0.00560853	0.856771	0.391571	0.00225983	1.32299e+06	285938	282749
Gorilla_beringei_bwindi-SAMEA3939556	Gorilla_beringei_beringei-SAMEA1692351	Gorilla_gorilla_gorilla-SAMEA5204233	0.00680238	1.38317	0.166612	0.00302583	1.35888e+06	279771	275990
Gorilla_beringei_bwindi-SAMEA3939556	Gorilla_beringei_beringei-SAMEA1692351	Gorilla_gorilla_gorilla-SAMEA5204234	0.0082531	1.20799	0.227049	0.00360127	1.35743e+06	279990	275407
Gorilla_beringei_bwindi-SAMEA3939556	Gorilla_beringei_beringei-SAMEA1692351	Gorilla_gorilla_gorilla-SAMEA5204235	0.0106581	1.72363	0.0847743	0.00483731	1.35985e+06	280968	275042
Gorilla_beringei_bwindi-SAMEA3939556	Gorilla_beringei_beringei-SAMEA1692351	Gorilla_gorilla_gorilla-SAMEA5204236	0.00117521	0.257004	0.797176	0.000531451	1.36031e+06	277616	276965
Gorilla_beringei_bwindi-SAMEA3939556	Gorilla_beringei_beringei-SAMEA1692351	Gorilla_gorilla_gorilla-SAMEA5204237	0.00685789	1.21385	0.224805	0.00307426	1.36147e+06	279302	275497
Gorilla_beringei_bwindi-SAMEA3939556	Gorilla_beringei_beringei-SAMEA1692351	Gorilla_gorilla_gorilla-SAMEA5204238	0.00289873	0.551587	0.581231	0.0013122	1.35974e+06	278989	277376
Gorilla_beringei_beringei-SAMEA1692351	Gorilla_beringei_bwindi-SAMEA3939556	Gorilla_gorilla_gorilla-SAMN01920477	0.00235972	0.439131	0.660566	0.00108718	1.35994e+06	278178	276868
Gorilla_beringei_bwindi-SAMEA3939556	Gorilla_beringei_beringei-SAMEA1692351	Gorilla_gorilla_gorilla-SAMN01920478	0.00320135	0.715174	0.474502	0.00146435	1.36049e+06	278663	276884
Gorilla_beringei_bwindi-SAMEA3939556	Gorilla_beringei_beringei-SAMEA1692351	Gorilla_gorilla_gorilla-SAMN01920479	0.00108927	0.17672	0.859728	0.000490011	1.36021e+06	278126	277521
Gorilla_beringei_beringei-SAMEA1692351	Gorilla_beringei_bwindi-SAMEA3939556	Gorilla_gorilla_gorilla-SAMN01920480	0.00266801	0.599626	0.548755	0.00120565	1.36091e+06	278476	276994
Gorilla_beringei_bwindi-SAMEA3939556	Gorilla_beringei_beringei-SAMEA1692351	Gorilla_gorilla_gorilla-SAMN01920481	0.00306077	0.546915	0.584437	0.00143829	1.35869e+06	278271	276572
Gorilla_beringei_bwindi-SAMEA3939556	Gorilla_beringei_beringei-SAMEA1692351	Gorilla_gorilla_gorilla-SAMN01920482	0.00668256	1.35897	0.174155	0.0029598	1.35611e+06	279161	275455
Gorilla_beringei_bwindi-SAMEA3939556	Gorilla_beringei_beringei-SAMEA1692351	Gorilla_gorilla_gorilla-SAMN01920483	0.00362815	0.800781	0.423259	0.00173919	1.35151e+06	281602	279566
Gorilla_beringei_beringei-SAMEA1692351	Gorilla_beringei_bwindi-SAMEA3939556	Gorilla_gorilla_gorilla-SAMN01920484	0.00207772	0.381849	0.702573	0.000927513	1.35929e+06	277802	276650
Gorilla_beringei_beringei-SAMEA1692351	Gorilla_beringei_bwindi-SAMEA3939556	Gorilla_gorilla_gorilla-SAMN01920485	0.00309443	0.586245	0.557711	0.00131582	1.36283e+06	276753	275045
Gorilla_beringei_bwindi-SAMEA3939556	Gorilla_beringei_beringei-SAMEA1692351	Gorilla_gorilla_gorilla-SAMN01920486	0.00253619	0.457098	0.647601	0.00114554	1.35597e+06	277791	276386
Gorilla_beringei_bwindi-SAMEA3939556	Gorilla_beringei_beringei-SAMEA1692351	Gorilla_gorilla_gorilla-SAMN01920487	0.000239885	0.0340669	0.972824	0.000106684	1.35547e+06	276762	276629
Gorilla_beringei_bwindi-SAMEA3939556	Gorilla_beringei_beringei-SAMEA1692351	Gorilla_gorilla_gorilla-SAMN01920488	0.00506503	0.863864	0.387663	0.00222451	1.35059e+06	277780	274981
Gorilla_beringei_bwindi-SAMEA3939556	Gorilla_beringei_beringei-SAMEA1692351	Gorilla_gorilla_gorilla-SAMN01920489	0.0046709	0.714333	0.475021	0.00205132	1.35252e+06	279162	276566
Gorilla_beringei_bwindi-SAMEA3939556	Gorilla_beringei_beringei-SAMEA1692351	Gorilla_gorilla_gorilla-SAMN01920490	0.00627758	1.02075	0.307372	0.00276211	1.34465e+06	277234	273775
Gorilla_beringei_bwindi-SAMEA3939556	Gorilla_beringei_beringei-SAMEA1692351	Gorilla_gorilla_gorilla-SAMN01920491	0.00356035	0.647902	0.517048	0.00153605	1.35656e+06	277150	275184
Gorilla_beringei_bwindi-SAMEA3939556	Gorilla_beringei_beringei-SAMEA1692351	Gorilla_gorilla_gorilla-SAMN01920492	0.00617516	1.04967	0.293868	0.00270857	1.35022e+06	279013	275588
Gorilla_beringei_bwindi-SAMEA3939556	Gorilla_beringei_beringei-SAMEA1692351	Gorilla_gorilla_gorilla-SAMN01920493	0.00503193	1.10686	0.268357	0.00214169	1.35172e+06	278550	275761
Gorilla_beringei_bwindi-SAMEA3939556	Gorilla_beringei_beringei-SAMEA1692351	Gorilla_gorilla_gorilla-SAMN01920494	0.00294401	0.452852	0.650656	0.00132449	1.34725e+06	279139	277500
Gorilla_beringei_bwindi-SAMEA3939556	Gorilla_beringei_beringei-SAMEA1692351	Gorilla_gorilla_gorilla-SAMN01920495	0.00319451	0.551323	0.581412	0.00141032	1.35788e+06	277020	275256
Gorilla_beringei_beringei-SAMEA1692351	Gorilla_beringei_bwindi-SAMEA3939556	Gorilla_gorilla_gorilla-SAMN01920496	0.000983198	0.148451	0.881987	0.000373997	1.35669e+06	275648	275106
Gorilla_beringei_bwindi-SAMEA3939556	Gorilla_beringei_beringei-SAMEA1692351	Gorilla_gorilla_gorilla-SAMN01920497	0.000902815	0.145184	0.884566	0.000375004	1.35993e+06	276884	276385
Gorilla_beringei_beringei-SAMEA1692351	Gorilla_beringei_bwindi-SAMEA3939556	Gorilla_gorilla_gorilla-SAMN01920498	0.00586893	0.981434	0.326379	0.00251419	1.35831e+06	278700	275447
Gorilla_beringei_bwindi-SAMEA3939556	Gorilla_beringei_beringei-SAMEA1692351	Gorilla_gorilla_gorilla-SAMN01920499	0.00191905	0.359638	0.719118	0.000849024	1.35954e+06	278013	276948
Gorilla_beringei_bwindi-SAMEA3939556	Gorilla_beringei_beringei-SAMEA1692351	Gorilla_gorilla_gorilla-SAMN01920500	0.00688876	1.35474	0.1755	0.00307867	1.3634e+06	278954	275137
Gorilla_beringei_bwindi-SAMEA3939556	Gorilla_beringei_beringei-SAMEA1692351	Gorilla_gorilla_gorilla-SAMN01920501	0.000451641	0.0745418	0.940579	0.000204288	1.35738e+06	278555	278303
Gorilla_beringei_bwindi-SAMEA3939556	Gorilla_beringei_beringei-SAMEA1692351	Gorilla_gorilla_gorilla-SAMN01920502	0.00480715	0.88613	0.375547	0.00209863	1.36259e+06	278576	275910
Gorilla_beringei_beringei-SAMEA1692351	Gorilla_beringei_bwindi-SAMEA3939556	Gorilla_gorilla_gorilla-SAMN01920503	0.000483502	0.0816579	0.934919	0.000190769	1.36168e+06	277537	277269
Gorilla_beringei_bwindi-SAMEA3939557	Gorilla_beringei_bwindi-SAMEA3939558	Gorilla_beringei_beringei-SAMEA1692351	0.0159629	1.30113	0.193213	0.0156435	588406	337782	327168
Gorilla_beringei_bwindi-SAMEA3939560	Gorilla_beringei_bwindi-SAMEA3939557	Gorilla_beringei_beringei-SAMEA1692351	0.000783742	0.0797885	0.936405	0.00081224	569006	352114	351562
Gorilla_beringei_bwindi-SAMEA3939561	Gorilla_beringei_bwindi-SAMEA3939557	Gorilla_beringei_beringei-SAMEA1692351	0.000282011	0.0259606	0.979289	0.000286721	575237	344942	344747
Gorilla_beringei_bwindi-SAMEA3939557	Gorilla_beringei_beringei-SAMEA1692351	Gorilla_beringei_graueri-SAMEA1692354	0.101572	8.45391	2.3e-16	0.0934315	624514	468712	382276
Gorilla_beringei_bwindi-SAMEA3939557	Gorilla_beringei_beringei-SAMEA1692351	Gorilla_beringei_graueri-SAMEA1692355	0.0877443	7.48659	7.06835e-14	0.0814722	622674	462605	387972
Gorilla_beringei_bwindi-SAMEA3939557	Gorilla_beringei_beringei-SAMEA1692351	Gorilla_beringei_graueri-SAMEA2697041	0.0872445	5.46688	4.58033e-08	0.0794254	623452	462315	388120
Gorilla_beringei_bwindi-SAMEA3939557	Gorilla_beringei_beringei-SAMEA1692351	Gorilla_beringei_graueri-SAMEA2697042	0.0897834	7.12963	1.00639e-12	0.0818752	613685	454155	379323
Gorilla_beringei_bwindi-SAMEA3939557	Gorilla_beringei_beringei-SAMEA1692351	Gorilla_beringei_graueri-SAMEA3991715	0.092724	8.91951	2.3e-16	0.0805468	627583	464076	385316
Gorilla_beringei_bwindi-SAMEA3939557	Gorilla_beringei_beringei-SAMEA1692351	Gorilla_beringei_graueri-SAMN01920473	0.0875342	7.0145	2.3078e-12	0.0832571	621609	463040	388501
Gorilla_beringei_bwindi-SAMEA3939557	Gorilla_beringei_beringei-SAMEA1692351	Gorilla_beringei_graueri-SAMN01920474	0.0989915	7.43661	1.03304e-13	0.0926939	641613	463839	380279
Gorilla_beringei_bwindi-SAMEA3939557	Gorilla_beringei_beringei-SAMEA1692351	Gorilla_gorilla_diehli-SAMN01920476	0.00997983	1.87732	0.0604736	0.00403264	1.31941e+06	288502	282800
Gorilla_beringei_bwindi-SAMEA3939557	Gorilla_beringei_beringei-SAMEA1692351	Gorilla_gorilla_gorilla-SAMEA5204233	0.00838688	2.43854	0.0147466	0.00375124	1.35491e+06	281933	277244
Gorilla_beringei_bwindi-SAMEA3939557	Gorilla_beringei_beringei-SAMEA1692351	Gorilla_gorilla_gorilla-SAMEA5204234	0.0121008	2.42792	0.0151858	0.00529523	1.35363e+06	282314	275564
Gorilla_beringei_bwindi-SAMEA3939557	Gorilla_beringei_beringei-SAMEA1692351	Gorilla_gorilla_gorilla-SAMEA5204235	0.012811	3.18266	0.00145929	0.00583689	1.3557e+06	282919	275762
Gorilla_beringei_bwindi-SAMEA3939557	Gorilla_beringei_beringei-SAMEA1692351	Gorilla_gorilla_gorilla-SAMEA5204236	0.00630982	1.1391	0.254659	0.00286449	1.35733e+06	280750	277230
Gorilla_beringei_bwindi-SAMEA3939557	Gorilla_beringei_beringei-SAMEA1692351	Gorilla_gorilla_gorilla-SAMEA5204237	0.00936052	2.01013	0.0444171	0.00421377	1.35754e+06	281468	276247
Gorilla_beringei_bwindi-SAMEA3939557	Gorilla_beringei_beringei-SAMEA1692351	Gorilla_gorilla_gorilla-SAMEA5204238	0.00431778	1.02077	0.307362	0.00196583	1.3558e+06	281156	278738
Gorilla_beringei_beringei-SAMEA1692351	Gorilla_beringei_bwindi-SAMEA3939557	Gorilla_gorilla_gorilla-SAMN01920477	0.00163552	0.322517	0.747061	0.000757885	1.35567e+06	279572	278660
Gorilla_beringei_bwindi-SAMEA3939557	Gorilla_beringei_beringei-SAMEA1692351	Gorilla_gorilla_gorilla-SAMN01920478	0.0064996	1.33454	0.182026	0.00299017	1.35734e+06	281605	277968
Gorilla_beringei_bwindi-SAMEA3939557	Gorilla_beringei_beringei-SAMEA1692351	Gorilla_gorilla_gorilla-SAMN01920479	0.0046041	0.854434	0.392864	0.00208119	1.35684e+06	280875	278301
Gorilla_beringei_bwindi-SAMEA3939557	Gorilla_beringei_beringei-SAMEA1692351	Gorilla_gorilla_gorilla-SAMN01920480	0.0025166	0.531107	0.595345	0.00114487	1.35842e+06	280596	279187
Gorilla_beringei_bwindi-SAMEA3939557	Gorilla_beringei_beringei-SAMEA1692351	Gorilla_gorilla_gorilla-SAMN01920481	0.00870112	1.77582	0.0757634	0.00410684	1.35614e+06	281806	276944
Gorilla_beringei_bwindi-SAMEA3939557	Gorilla_beringei_beringei-SAMEA1692351	Gorilla_gorilla_gorilla-SAMN01920482	0.0083785	2.43641	0.0148338	0.00373155	1.35208e+06	281370	276695
Gorilla_beringei_bwindi-SAMEA3939557	Gorilla_beringei_beringei-SAMEA1692351	Gorilla_gorilla_gorilla-SAMN01920483	0.00875689	1.65704	0.0975123	0.00421427	1.34855e+06	284836	279891
Gorilla_beringei_bwindi-SAMEA3939557	Gorilla_beringei_beringei-SAMEA1692351	Gorilla_gorilla_gorilla-SAMN01920484	0.00455502	0.981801	0.326198	0.00204067	1.35652e+06	280028	277488
Gorilla_beringei_bwindi-SAMEA3939557	Gorilla_beringei_beringei-SAMEA1692351	Gorilla_gorilla_gorilla-SAMN01920485	0.00192199	0.466497	0.64086	0.000821657	1.35972e+06	278110	277043
Gorilla_beringei_bwindi-SAMEA3939557	Gorilla_beringei_beringei-SAMEA1692351	Gorilla_gorilla_gorilla-SAMN01920486	0.0100131	2.00919	0.0445174	0.00453046	1.35328e+06	281274	275697
Gorilla_beringei_bwindi-SAMEA3939557	Gorilla_beringei_beringei-SAMEA1692351	Gorilla_gorilla_gorilla-SAMN01920487	0.00577824	0.961604	0.336249	0.00257822	1.35244e+06	279893	276677
Gorilla_beringei_bwindi-SAMEA3939557	Gorilla_beringei_beringei-SAMEA1692351	Gorilla_gorilla_gorilla-SAMN01920488	0.00504999	1.01845	0.308465	0.00223413	1.34636e+06	279798	276986
Gorilla_beringei_bwindi-SAMEA3939557	Gorilla_beringei_beringei-SAMEA1692351	Gorilla_gorilla_gorilla-SAMN01920489	0.00637875	1.25487	0.209524	0.00281228	1.3481e+06	280910	277349
Gorilla_beringei_bwindi-SAMEA3939557	Gorilla_beringei_beringei-SAMEA1692351	Gorilla_gorilla_gorilla-SAMN01920490	0.00761302	1.18746	0.235045	0.00336692	1.34061e+06	279184	274965
Gorilla_beringei_bwindi-SAMEA3939557	Gorilla_beringei_beringei-SAMEA1692351	Gorilla_gorilla_gorilla-SAMN01920491	0.00680987	1.64648	0.0996647	0.00295356	1.35318e+06	279890	276104
Gorilla_beringei_bwindi-SAMEA3939557	Gorilla_beringei_beringei-SAMEA1692351	Gorilla_gorilla_gorilla-SAMN01920492	0.00729315	1.84492	0.0650486	0.00321687	1.34607e+06	281030	276960
Gorilla_beringei_bwindi-SAMEA3939557	Gorilla_beringei_beringei-SAMEA1692351	Gorilla_gorilla_gorilla-SAMN01920493	0.00686672	1.5063	0.131991	0.00293416	1.34729e+06	280356	276532
Gorilla_beringei_bwindi-SAMEA3939557	Gorilla_beringei_beringei-SAMEA1692351	Gorilla_gorilla_gorilla-SAMN01920494	0.00956441	1.73165	0.0833354	0.00430874	1.34414e+06	282186	276839
Gorilla_beringei_bwindi-SAMEA3939557	Gorilla_beringei_beringei-SAMEA1692351	Gorilla_gorilla_gorilla-SAMN01920495	0.00363449	0.6997	0.484114	0.00161455	1.35359e+06	278903	276883
Gorilla_beringei_bwindi-SAMEA3939557	Gorilla_beringei_beringei-SAMEA1692351	Gorilla_gorilla_gorilla-SAMN01920496	0.00682115	1.52696	0.126772	0.0026012	1.35406e+06	278656	274880
Gorilla_beringei_bwindi-SAMEA3939557	Gorilla_beringei_beringei-SAMEA1692351	Gorilla_gorilla_gorilla-SAMN01920497	0.00683411	1.06862	0.285241	0.00284508	1.35675e+06	279825	276026
Gorilla_beringei_bwindi-SAMEA3939557	Gorilla_beringei_beringei-SAMEA1692351	Gorilla_gorilla_gorilla-SAMN01920498	0.00189972	0.31602	0.751987	0.000818629	1.35625e+06	279452	278392
Gorilla_beringei_bwindi-SAMEA3939557	Gorilla_beringei_beringei-SAMEA1692351	Gorilla_gorilla_gorilla-SAMN01920499	0.00522834	0.948506	0.342872	0.00232066	1.35564e+06	280227	277312
Gorilla_beringei_bwindi-SAMEA3939557	Gorilla_beringei_beringei-SAMEA1692351	Gorilla_gorilla_gorilla-SAMN01920500	0.0086896	1.79847	0.0721029	0.00390764	1.35974e+06	281407	276559
Gorilla_beringei_bwindi-SAMEA3939557	Gorilla_beringei_beringei-SAMEA1692351	Gorilla_gorilla_gorilla-SAMN01920501	0.00326921	0.632013	0.527379	0.00148306	1.35322e+06	280493	278665
Gorilla_beringei_bwindi-SAMEA3939557	Gorilla_beringei_beringei-SAMEA1692351	Gorilla_gorilla_gorilla-SAMN01920502	0.00550747	1.05013	0.29366	0.00241883	1.35845e+06	280521	277448
Gorilla_beringei_bwindi-SAMEA3939557	Gorilla_beringei_beringei-SAMEA1692351	Gorilla_gorilla_gorilla-SAMN01920503	0.00770797	1.49947	0.133752	0.00305353	1.35984e+06	281523	277216
Gorilla_beringei_bwindi-SAMEA3939560	Gorilla_beringei_bwindi-SAMEA3939558	Gorilla_beringei_beringei-SAMEA1692351	0.0159614	1.72506	0.0845172	0.0164268	566720	354967	343814
Gorilla_beringei_bwindi-SAMEA3939561	Gorilla_beringei_bwindi-SAMEA3939558	Gorilla_beringei_beringei-SAMEA1692351	0.0152115	0.994829	0.319819	0.0158982	558841	359887	349102
Gorilla_beringei_bwindi-SAMEA3939558	Gorilla_beringei_beringei-SAMEA1692351	Gorilla_beringei_graueri-SAMEA1692354	0.113503	7.7683	7.95447e-15	0.102357	635558	469098	373464
Gorilla_beringei_bwindi-SAMEA3939558	Gorilla_beringei_beringei-SAMEA1692351	Gorilla_beringei_graueri-SAMEA1692355	0.104794	9.36284	2.3e-16	0.0949469	635984	465272	377006
Gorilla_beringei_bwindi-SAMEA3939558	Gorilla_beringei_beringei-SAMEA1692351	Gorilla_beringei_graueri-SAMEA2697041	0.102276	7.16945	7.5297e-13	0.0910199	635779	464014	377906
Gorilla_beringei_bwindi-SAMEA3939558	Gorilla_beringei_beringei-SAMEA1692351	Gorilla_beringei_graueri-SAMEA2697042	0.103932	7.72824	1.09047e-14	0.092762	626106	455698	369893
Gorilla_beringei_bwindi-SAMEA3939558	Gorilla_beringei_beringei-SAMEA1692351	Gorilla_beringei_graueri-SAMEA3991715	0.108729	9.2794	2.3e-16	0.0924307	641014	466850	375286
Gorilla_beringei_bwindi-SAMEA3939558	Gorilla_beringei_beringei-SAMEA1692351	Gorilla_beringei_graueri-SAMN01920473	0.103646	9.94621	2.3e-16	0.0962134	634345	465169	377798
Gorilla_beringei_bwindi-SAMEA3939558	Gorilla_beringei_beringei-SAMEA1692351	Gorilla_beringei_graueri-SAMN01920474	0.112059	8.23825	2.3e-16	0.10274	653010	464682	371033
Gorilla_beringei_bwindi-SAMEA3939558	Gorilla_beringei_beringei-SAMEA1692351	Gorilla_gorilla_diehli-SAMN01920476	0.00579969	1.22834	0.219319	0.00232666	1.32625e+06	284761	281477
Gorilla_beringei_bwindi-SAMEA3939558	Gorilla_beringei_beringei-SAMEA1692351	Gorilla_gorilla_gorilla-SAMEA5204233	0.00717191	2.06022	0.039377	0.00318012	1.36272e+06	279023	275049
Gorilla_beringei_bwindi-SAMEA3939558	Gorilla_beringei_beringei-SAMEA1692351	Gorilla_gorilla_gorilla-SAMEA5204234	0.0117762	2.0839	0.0371694	0.00510656	1.36163e+06	279628	273118
Gorilla_beringei_bwindi-SAMEA3939558	Gorilla_beringei_beringei-SAMEA1692351	Gorilla_gorilla_gorilla-SAMEA5204235	0.0148561	3.28651	0.00101439	0.00670348	1.36445e+06	281012	272785
Gorilla_beringei_bwindi-SAMEA3939558	Gorilla_beringei_beringei-SAMEA1692351	Gorilla_gorilla_gorilla-SAMEA5204236	0.0045136	1.01705	0.30913	0.00202862	1.36452e+06	277245	274754
Gorilla_beringei_bwindi-SAMEA3939558	Gorilla_beringei_beringei-SAMEA1692351	Gorilla_gorilla_gorilla-SAMEA5204237	0.00931793	2.03859	0.0414911	0.00415664	1.36564e+06	278910	273760
Gorilla_beringei_bwindi-SAMEA3939558	Gorilla_beringei_beringei-SAMEA1692351	Gorilla_gorilla_gorilla-SAMEA5204238	0.00617342	1.50753	0.131675	0.00277884	1.3641e+06	278724	275304
Gorilla_beringei_bwindi-SAMEA3939558	Gorilla_beringei_beringei-SAMEA1692351	Gorilla_gorilla_gorilla-SAMN01920477	0.000175501	0.033616	0.973183	8.05129e-05	1.36407e+06	276400	276303
Gorilla_beringei_bwindi-SAMEA3939558	Gorilla_beringei_beringei-SAMEA1692351	Gorilla_gorilla_gorilla-SAMN01920478	0.00427455	0.877326	0.38031	0.00194638	1.36421e+06	277820	275454
Gorilla_beringei_bwindi-SAMEA3939558	Gorilla_beringei_beringei-SAMEA1692351	Gorilla_gorilla_gorilla-SAMN01920479	0.00271328	0.558518	0.576491	0.00121544	1.36415e+06	277584	276082
Gorilla_beringei_bwindi-SAMEA3939558	Gorilla_beringei_beringei-SAMEA1692351	Gorilla_gorilla_gorilla-SAMN01920480	0.00133065	0.334491	0.738009	0.000598209	1.36536e+06	276830	276094
Gorilla_beringei_bwindi-SAMEA3939558	Gorilla_beringei_beringei-SAMEA1692351	Gorilla_gorilla_gorilla-SAMN01920481	0.00403899	0.730262	0.46523	0.00189002	1.36248e+06	277485	275252
Gorilla_beringei_bwindi-SAMEA3939558	Gorilla_beringei_beringei-SAMEA1692351	Gorilla_gorilla_gorilla-SAMN01920482	0.00710963	2.04065	0.0412853	0.00313903	1.35987e+06	278439	274508
Gorilla_beringei_bwindi-SAMEA3939558	Gorilla_beringei_beringei-SAMEA1692351	Gorilla_gorilla_gorilla-SAMN01920483	0.00732453	1.73475	0.0827854	0.00348854	1.35574e+06	281312	277222
Gorilla_beringei_bwindi-SAMEA3939558	Gorilla_beringei_beringei-SAMEA1692351	Gorilla_gorilla_gorilla-SAMN01920484	0.00281535	0.751056	0.452619	0.00124904	1.36383e+06	276630	275077
Gorilla_beringei_bwindi-SAMEA3939558	Gorilla_beringei_beringei-SAMEA1692351	Gorilla_gorilla_gorilla-SAMN01920485	0.000643592	0.145957	0.883955	0.000272348	1.36712e+06	274807	274454
Gorilla_beringei_bwindi-SAMEA3939558	Gorilla_beringei_beringei-SAMEA1692351	Gorilla_gorilla_gorilla-SAMN01920486	0.00603809	1.08095	0.279718	0.00270771	1.35984e+06	277185	273858
Gorilla_beringei_bwindi-SAMEA3939558	Gorilla_beringei_beringei-SAMEA1692351	Gorilla_gorilla_gorilla-SAMN01920487	0.00339882	0.595371	0.551595	0.00150435	1.3599e+06	276695	274820
Gorilla_beringei_bwindi-SAMEA3939558	Gorilla_beringei_beringei-SAMEA1692351	Gorilla_gorilla_gorilla-SAMN01920488	0.00409551	0.795019	0.426602	0.00179397	1.35382e+06	276643	274386
Gorilla_beringei_bwindi-SAMEA3939558	Gorilla_beringei_beringei-SAMEA1692351	Gorilla_gorilla_gorilla-SAMN01920489	0.00572634	1.0127	0.311203	0.00250206	1.35601e+06	278134	274967
Gorilla_beringei_bwindi-SAMEA3939558	Gorilla_beringei_beringei-SAMEA1692351	Gorilla_gorilla_gorilla-SAMN01920490	0.00545411	1.13406	0.25677	0.00239357	1.3482e+06	276176	273180
Gorilla_beringei_bwindi-SAMEA3939558	Gorilla_beringei_beringei-SAMEA1692351	Gorilla_gorilla_gorilla-SAMN01920491	0.00308325	0.689903	0.490255	0.0013257	1.35996e+06	276004	274307
Gorilla_beringei_bwindi-SAMEA3939558	Gorilla_beringei_beringei-SAMEA1692351	Gorilla_gorilla_gorilla-SAMN01920492	0.00827381	2.04197	0.0411546	0.00361205	1.35418e+06	278534	273962
Gorilla_beringei_bwindi-SAMEA3939558	Gorilla_beringei_beringei-SAMEA1692351	Gorilla_gorilla_gorilla-SAMN01920493	0.00532195	1.04532	0.295876	0.0022565	1.35518e+06	277590	274651
Gorilla_beringei_bwindi-SAMEA3939558	Gorilla_beringei_beringei-SAMEA1692351	Gorilla_gorilla_gorilla-SAMN01920494	0.00677444	1.26401	0.206228	0.00302605	1.35107e+06	278651	274901
Gorilla_beringei_bwindi-SAMEA3939558	Gorilla_beringei_beringei-SAMEA1692351	Gorilla_gorilla_gorilla-SAMN01920495	0.00302464	0.620093	0.535197	0.00133033	1.36128e+06	275906	274242
Gorilla_beringei_beringei-SAMEA1692351	Gorilla_beringei_bwindi-SAMEA3939558	Gorilla_gorilla_gorilla-SAMN01920496	0.00010701	0.0184779	0.985258	4.05792e-05	1.36044e+06	274536	274477
Gorilla_beringei_bwindi-SAMEA3939558	Gorilla_beringei_beringei-SAMEA1692351	Gorilla_gorilla_gorilla-SAMN01920497	0.00209562	0.367802	0.713021	0.000866901	1.36384e+06	276212	275057
Gorilla_beringei_beringei-SAMEA1692351	Gorilla_beringei_bwindi-SAMEA3939558	Gorilla_gorilla_gorilla-SAMN01920498	0.00312573	0.590882	0.554599	0.00133457	1.36264e+06	276999	275273
Gorilla_beringei_bwindi-SAMEA3939558	Gorilla_beringei_beringei-SAMEA1692351	Gorilla_gorilla_gorilla-SAMN01920499	0.00383347	0.753906	0.450906	0.00168731	1.36343e+06	277342	275224
Gorilla_beringei_bwindi-SAMEA3939558	Gorilla_beringei_beringei-SAMEA1692351	Gorilla_gorilla_gorilla-SAMN01920500	0.00769683	1.74646	0.0807317	0.00342739	1.36732e+06	278262	274011
Gorilla_beringei_bwindi-SAMEA3939558	Gorilla_beringei_beringei-SAMEA1692351	Gorilla_gorilla_gorilla-SAMN01920501	0.0029581	0.555373	0.57864	0.00132939	1.36099e+06	277729	276090
Gorilla_beringei_bwindi-SAMEA3939558	Gorilla_beringei_beringei-SAMEA1692351	Gorilla_gorilla_gorilla-SAMN01920502	0.0018481	0.378098	0.705358	0.000805528	1.36554e+06	276944	275922
Gorilla_beringei_bwindi-SAMEA3939558	Gorilla_beringei_beringei-SAMEA1692351	Gorilla_gorilla_gorilla-SAMN01920503	0.00239397	0.436232	0.662668	0.000940193	1.36601e+06	277034	275710
Gorilla_beringei_bwindi-SAMEA3939560	Gorilla_beringei_bwindi-SAMEA3939561	Gorilla_beringei_beringei-SAMEA1692351	0.000362968	0.0255704	0.9796	0.000358497	590526	335206	334963
Gorilla_beringei_bwindi-SAMEA3939560	Gorilla_beringei_beringei-SAMEA1692351	Gorilla_beringei_graueri-SAMEA1692354	0.111754	7.1663	7.70497e-13	0.101737	627777	472447	377466
Gorilla_beringei_bwindi-SAMEA3939560	Gorilla_beringei_beringei-SAMEA1692351	Gorilla_beringei_graueri-SAMEA1692355	0.0934712	7.14052	9.29756e-13	0.0863283	624508	464976	385483
Gorilla_beringei_bwindi-SAMEA3939560	Gorilla_beringei_beringei-SAMEA1692351	Gorilla_beringei_graueri-SAMEA2697041	0.101621	6.55438	5.58727e-11	0.0911561	628062	467460	381216
Gorilla_beringei_bwindi-SAMEA3939560	Gorilla_beringei_beringei-SAMEA1692351	Gorilla_beringei_graueri-SAMEA2697042	0.0935997	6.81379	9.50583e-12	0.0850799	615049	455865	377831
Gorilla_beringei_bwindi-SAMEA3939560	Gorilla_beringei_beringei-SAMEA1692351	Gorilla_beringei_graueri-SAMEA3991715	0.107682	7.80903	5.76319e-15	0.092327	633371	470345	378897
Gorilla_beringei_bwindi-SAMEA3939560	Gorilla_beringei_beringei-SAMEA1692351	Gorilla_beringei_graueri-SAMN01920473	0.100554	7.86461	3.70255e-15	0.0944596	626512	468466	382862
Gorilla_beringei_bwindi-SAMEA3939560	Gorilla_beringei_beringei-SAMEA1692351	Gorilla_beringei_graueri-SAMN01920474	0.113753	8.86615	2.3e-16	0.104896	646437	469200	373356
Gorilla_beringei_bwindi-SAMEA3939560	Gorilla_beringei_beringei-SAMEA1692351	Gorilla_gorilla_diehli-SAMN01920476	0.00964203	1.50799	0.131558	0.0039007	1.319e+06	288680	283166
Gorilla_beringei_bwindi-SAMEA3939560	Gorilla_beringei_beringei-SAMEA1692351	Gorilla_gorilla_gorilla-SAMEA5204233	0.0102911	1.56796	0.116889	0.00459938	1.35495e+06	282476	276721
Gorilla_beringei_bwindi-SAMEA3939560	Gorilla_beringei_beringei-SAMEA1692351	Gorilla_gorilla_gorilla-SAMEA5204234	0.0103396	1.37483	0.169184	0.00452994	1.35269e+06	281934	276163
Gorilla_beringei_bwindi-SAMEA3939560	Gorilla_beringei_beringei-SAMEA1692351	Gorilla_gorilla_gorilla-SAMEA5204235	0.0140581	1.84176	0.0655105	0.00639691	1.35532e+06	283052	275204
Gorilla_beringei_bwindi-SAMEA3939560	Gorilla_beringei_beringei-SAMEA1692351	Gorilla_gorilla_gorilla-SAMEA5204236	0.000859557	0.128904	0.897433	0.000390891	1.35514e+06	279017	278538
Gorilla_beringei_bwindi-SAMEA3939560	Gorilla_beringei_beringei-SAMEA1692351	Gorilla_gorilla_gorilla-SAMEA5204237	0.0071146	0.946717	0.343783	0.00320609	1.35642e+06	280847	276879
Gorilla_beringei_bwindi-SAMEA3939560	Gorilla_beringei_beringei-SAMEA1692351	Gorilla_gorilla_gorilla-SAMEA5204238	0.00625282	0.870738	0.383897	0.00284099	1.35551e+06	281362	277866
Gorilla_beringei_bwindi-SAMEA3939560	Gorilla_beringei_beringei-SAMEA1692351	Gorilla_gorilla_gorilla-SAMN01920477	0.000692267	0.103983	0.917182	0.000320743	1.35586e+06	279348	278962
Gorilla_beringei_bwindi-SAMEA3939560	Gorilla_beringei_beringei-SAMEA1692351	Gorilla_gorilla_gorilla-SAMN01920478	0.00747407	1.17789	0.238839	0.00343789	1.35718e+06	281942	277759
Gorilla_beringei_bwindi-SAMEA3939560	Gorilla_beringei_beringei-SAMEA1692351	Gorilla_gorilla_gorilla-SAMN01920479	0.00173732	0.246676	0.805159	0.000786364	1.3556e+06	280083	279111
Gorilla_beringei_bwindi-SAMEA3939560	Gorilla_beringei_beringei-SAMEA1692351	Gorilla_gorilla_gorilla-SAMN01920480	0.00433413	0.713411	0.475592	0.00196823	1.35815e+06	280824	278400
Gorilla_beringei_bwindi-SAMEA3939560	Gorilla_beringei_beringei-SAMEA1692351	Gorilla_gorilla_gorilla-SAMN01920481	0.00662572	0.97343	0.33034	0.00312968	1.35493e+06	281141	277440
Gorilla_beringei_bwindi-SAMEA3939560	Gorilla_beringei_beringei-SAMEA1692351	Gorilla_gorilla_gorilla-SAMN01920482	0.01025	1.56682	0.117156	0.00456189	1.35214e+06	281922	276201
Gorilla_beringei_bwindi-SAMEA3939560	Gorilla_beringei_beringei-SAMEA1692351	Gorilla_gorilla_gorilla-SAMN01920483	0.00379913	0.587255	0.557032	0.00183127	1.34649e+06	283209	281065
Gorilla_beringei_bwindi-SAMEA3939560	Gorilla_beringei_beringei-SAMEA1692351	Gorilla_gorilla_gorilla-SAMN01920484	0.00143247	0.226874	0.820522	0.000643746	1.35569e+06	279637	278837
Gorilla_beringei_bwindi-SAMEA3939560	Gorilla_beringei_beringei-SAMEA1692351	Gorilla_gorilla_gorilla-SAMN01920485	0.000673168	0.109348	0.912927	0.00028778	1.35872e+06	277606	277233
Gorilla_beringei_bwindi-SAMEA3939560	Gorilla_beringei_beringei-SAMEA1692351	Gorilla_gorilla_gorilla-SAMN01920486	0.00817613	1.11928	0.263023	0.00370387	1.35236e+06	280863	276308
Gorilla_beringei_bwindi-SAMEA3939560	Gorilla_beringei_beringei-SAMEA1692351	Gorilla_gorilla_gorilla-SAMN01920487	0.005563	0.6889	0.490886	0.00248282	1.35191e+06	279860	276764
Gorilla_beringei_bwindi-SAMEA3939560	Gorilla_beringei_beringei-SAMEA1692351	Gorilla_gorilla_gorilla-SAMN01920488	0.00498259	0.876376	0.380826	0.00220001	1.34527e+06	279201	276433
Gorilla_beringei_bwindi-SAMEA3939560	Gorilla_beringei_beringei-SAMEA1692351	Gorilla_gorilla_gorilla-SAMN01920489	0.00783777	1.02974	0.303134	0.00345422	1.34806e+06	281381	277005
Gorilla_beringei_bwindi-SAMEA3939560	Gorilla_beringei_beringei-SAMEA1692351	Gorilla_gorilla_gorilla-SAMN01920490	0.00277502	0.389311	0.697046	0.00123134	1.33914e+06	278156	276616
Gorilla_beringei_bwindi-SAMEA3939560	Gorilla_beringei_beringei-SAMEA1692351	Gorilla_gorilla_gorilla-SAMN01920491	0.00339209	0.530672	0.595646	0.00147291	1.35169e+06	278832	276946
Gorilla_beringei_bwindi-SAMEA3939560	Gorilla_beringei_beringei-SAMEA1692351	Gorilla_gorilla_gorilla-SAMN01920492	0.00590978	0.9329	0.350871	0.00260832	1.34517e+06	280635	277338
Gorilla_beringei_bwindi-SAMEA3939560	Gorilla_beringei_beringei-SAMEA1692351	Gorilla_gorilla_gorilla-SAMN01920493	0.00885486	1.47883	0.139187	0.00378063	1.34735e+06	280914	275983
Gorilla_beringei_bwindi-SAMEA3939560	Gorilla_beringei_beringei-SAMEA1692351	Gorilla_gorilla_gorilla-SAMN01920494	0.00739123	1.22847	0.21927	0.00333303	1.34297e+06	281569	277438
Gorilla_beringei_bwindi-SAMEA3939560	Gorilla_beringei_beringei-SAMEA1692351	Gorilla_gorilla_gorilla-SAMN01920495	0.00266073	0.415659	0.677659	0.00118412	1.35316e+06	279000	277519
Gorilla_beringei_bwindi-SAMEA3939560	Gorilla_beringei_beringei-SAMEA1692351	Gorilla_gorilla_gorilla-SAMN01920496	0.00289065	0.395796	0.692256	0.00110518	1.35275e+06	277858	276256
Gorilla_beringei_bwindi-SAMEA3939560	Gorilla_beringei_beringei-SAMEA1692351	Gorilla_gorilla_gorilla-SAMN01920497	0.00375587	0.537018	0.591255	0.00156569	1.35543e+06	278976	276888
Gorilla_beringei_bwindi-SAMEA3939560	Gorilla_beringei_beringei-SAMEA1692351	Gorilla_gorilla_gorilla-SAMN01920498	7.13208e-05	0.00943533	0.992472	3.07319e-05	1.35495e+06	278690	278651
Gorilla_beringei_bwindi-SAMEA3939560	Gorilla_beringei_beringei-SAMEA1692351	Gorilla_gorilla_gorilla-SAMN01920499	0.00376979	0.533354	0.593788	0.00167455	1.35476e+06	279846	277744
Gorilla_beringei_bwindi-SAMEA3939560	Gorilla_beringei_beringei-SAMEA1692351	Gorilla_gorilla_gorilla-SAMN01920500	0.00894811	1.24818	0.211963	0.00402365	1.35932e+06	281480	276487
Gorilla_beringei_beringei-SAMEA1692351	Gorilla_beringei_bwindi-SAMEA3939560	Gorilla_gorilla_gorilla-SAMN01920501	0.000131952	0.021538	0.982816	5.99228e-05	1.35165e+06	279494	279420
Gorilla_beringei_bwindi-SAMEA3939560	Gorilla_beringei_beringei-SAMEA1692351	Gorilla_gorilla_gorilla-SAMN01920502	0.00355556	0.489052	0.624805	0.00156388	1.35753e+06	280133	278148
Gorilla_beringei_bwindi-SAMEA3939560	Gorilla_beringei_beringei-SAMEA1692351	Gorilla_gorilla_gorilla-SAMN01920503	0.0060465	1.02465	0.305526	0.00239244	1.3583e+06	280504	277132
Gorilla_beringei_bwindi-SAMEA3939561	Gorilla_beringei_beringei-SAMEA1692351	Gorilla_beringei_graueri-SAMEA1692354	0.112885	9.43144	2.3e-16	0.102685	628612	472944	376998
Gorilla_beringei_bwindi-SAMEA3939561	Gorilla_beringei_beringei-SAMEA1692351	Gorilla_beringei_graueri-SAMEA1692355	0.0969943	10.5517	2.3e-16	0.0892672	626072	466230	383784
Gorilla_beringei_bwindi-SAMEA3939561	Gorilla_beringei_beringei-SAMEA1692351	Gorilla_beringei_graueri-SAMEA2697041	0.101799	7.6756	1.64643e-14	0.0913387	628535	467614	381206
Gorilla_beringei_bwindi-SAMEA3939561	Gorilla_beringei_beringei-SAMEA1692351	Gorilla_beringei_graueri-SAMEA2697042	0.0967205	7.78869	6.77073e-15	0.087544	615632	456304	375821
Gorilla_beringei_bwindi-SAMEA3939561	Gorilla_beringei_beringei-SAMEA1692351	Gorilla_beringei_graueri-SAMEA3991715	0.104543	8.90703	2.3e-16	0.0897883	631744	468376	379714
Gorilla_beringei_bwindi-SAMEA3939561	Gorilla_beringei_beringei-SAMEA1692351	Gorilla_beringei_graueri-SAMN01920473	0.0976365	8.5955	2.3e-16	0.0918966	625050	466674	383651
Gorilla_beringei_bwindi-SAMEA3939561	Gorilla_beringei_beringei-SAMEA1692351	Gorilla_beringei_graueri-SAMN01920474	0.107353	9.63326	2.3e-16	0.0996052	644059	466495	376046
Gorilla_beringei_bwindi-SAMEA3939561	Gorilla_beringei_beringei-SAMEA1692351	Gorilla_gorilla_diehli-SAMN01920476	0.0104782	2.032	0.0421533	0.00424635	1.31968e+06	289416	283414
Gorilla_beringei_bwindi-SAMEA3939561	Gorilla_beringei_beringei-SAMEA1692351	Gorilla_gorilla_gorilla-SAMEA5204233	0.0067881	1.51948	0.128642	0.00304292	1.35416e+06	281802	278002
Gorilla_beringei_bwindi-SAMEA3939561	Gorilla_beringei_beringei-SAMEA1692351	Gorilla_gorilla_gorilla-SAMEA5204234	0.00921054	2.04316	0.0410362	0.00404608	1.3527e+06	282091	276942
Gorilla_beringei_bwindi-SAMEA3939561	Gorilla_beringei_beringei-SAMEA1692351	Gorilla_gorilla_gorilla-SAMEA5204235	0.00942464	2.31538	0.0205924	0.00430785	1.3544e+06	282315	277043
Gorilla_beringei_bwindi-SAMEA3939561	Gorilla_beringei_beringei-SAMEA1692351	Gorilla_gorilla_gorilla-SAMEA5204236	0.00208069	0.364621	0.715394	0.000947208	1.35569e+06	279696	278534
Gorilla_beringei_bwindi-SAMEA3939561	Gorilla_beringei_beringei-SAMEA1692351	Gorilla_gorilla_gorilla-SAMEA5204237	0.00679221	1.34294	0.179292	0.0030684	1.35673e+06	281299	277503
Gorilla_beringei_bwindi-SAMEA3939561	Gorilla_beringei_beringei-SAMEA1692351	Gorilla_gorilla_gorilla-SAMEA5204238	0.00598287	1.25665	0.208879	0.00272107	1.35545e+06	281410	278063
Gorilla_beringei_beringei-SAMEA1692351	Gorilla_beringei_bwindi-SAMEA3939561	Gorilla_gorilla_gorilla-SAMN01920477	0.000191969	0.0319967	0.974475	8.90736e-05	1.35562e+06	279396	279289
Gorilla_beringei_bwindi-SAMEA3939561	Gorilla_beringei_beringei-SAMEA1692351	Gorilla_gorilla_gorilla-SAMN01920478	0.00353805	0.658161	0.510435	0.00162978	1.35576e+06	280628	278649
Gorilla_beringei_bwindi-SAMEA3939561	Gorilla_beringei_beringei-SAMEA1692351	Gorilla_gorilla_gorilla-SAMN01920479	0.00158133	0.278856	0.780355	0.000716116	1.35533e+06	280032	279148
Gorilla_beringei_bwindi-SAMEA3939561	Gorilla_beringei_beringei-SAMEA1692351	Gorilla_gorilla_gorilla-SAMN01920480	0.000554944	0.106075	0.915523	0.000252665	1.35712e+06	279913	279602
Gorilla_beringei_bwindi-SAMEA3939561	Gorilla_beringei_beringei-SAMEA1692351	Gorilla_gorilla_gorilla-SAMN01920481	0.00790881	1.45736	0.145018	0.00373606	1.35528e+06	281581	277162
Gorilla_beringei_bwindi-SAMEA3939561	Gorilla_beringei_beringei-SAMEA1692351	Gorilla_gorilla_gorilla-SAMN01920482	0.00680194	1.51872	0.128833	0.00303616	1.35137e+06	281250	277450
Gorilla_beringei_bwindi-SAMEA3939561	Gorilla_beringei_beringei-SAMEA1692351	Gorilla_gorilla_gorilla-SAMN01920483	0.00500626	0.917808	0.35872	0.00241577	1.34708e+06	283910	281082
Gorilla_beringei_bwindi-SAMEA3939561	Gorilla_beringei_beringei-SAMEA1692351	Gorilla_gorilla_gorilla-SAMN01920484	0.00463366	0.857191	0.39134	0.00208006	1.35645e+06	280528	277940
Gorilla_beringei_beringei-SAMEA1692351	Gorilla_beringei_bwindi-SAMEA3939561	Gorilla_gorilla_gorilla-SAMN01920485	0.000327181	0.0668036	0.946738	0.000140135	1.3587e+06	277843	277661
Gorilla_beringei_bwindi-SAMEA3939561	Gorilla_beringei_beringei-SAMEA1692351	Gorilla_gorilla_gorilla-SAMN01920486	0.00734351	1.56911	0.116623	0.00333132	1.35214e+06	280796	276702
Gorilla_beringei_bwindi-SAMEA3939561	Gorilla_beringei_beringei-SAMEA1692351	Gorilla_gorilla_gorilla-SAMN01920487	0.000840989	0.126411	0.899406	0.000376799	1.35084e+06	278924	278455
Gorilla_beringei_bwindi-SAMEA3939561	Gorilla_beringei_beringei-SAMEA1692351	Gorilla_gorilla_gorilla-SAMN01920488	0.00459831	0.791603	0.428592	0.00203473	1.3455e+06	279534	276975
Gorilla_beringei_bwindi-SAMEA3939561	Gorilla_beringei_beringei-SAMEA1692351	Gorilla_gorilla_gorilla-SAMN01920489	0.00645148	1.27341	0.202872	0.00284906	1.34789e+06	281293	277687
Gorilla_beringei_bwindi-SAMEA3939561	Gorilla_beringei_beringei-SAMEA1692351	Gorilla_gorilla_gorilla-SAMN01920490	0.00703322	1.27036	0.203956	0.0031195	1.34036e+06	279635	275729
Gorilla_beringei_bwindi-SAMEA3939561	Gorilla_beringei_beringei-SAMEA1692351	Gorilla_gorilla_gorilla-SAMN01920491	0.00473401	0.990129	0.322111	0.00205769	1.35223e+06	279570	276935
Gorilla_beringei_bwindi-SAMEA3939561	Gorilla_beringei_beringei-SAMEA1692351	Gorilla_gorilla_gorilla-SAMN01920492	0.00795767	1.72629	0.0842958	0.00351853	1.34619e+06	281814	277364
Gorilla_beringei_bwindi-SAMEA3939561	Gorilla_beringei_beringei-SAMEA1692351	Gorilla_gorilla_gorilla-SAMN01920493	0.0097319	2.0863	0.0369517	0.0041679	1.34831e+06	282032	276595
Gorilla_beringei_bwindi-SAMEA3939561	Gorilla_beringei_beringei-SAMEA1692351	Gorilla_gorilla_gorilla-SAMN01920494	0.0039282	0.709019	0.478312	0.00177836	1.34245e+06	281159	278958
Gorilla_beringei_bwindi-SAMEA3939561	Gorilla_beringei_beringei-SAMEA1692351	Gorilla_gorilla_gorilla-SAMN01920495	0.00215838	0.398613	0.690179	0.000960158	1.35263e+06	278586	277386
Gorilla_beringei_bwindi-SAMEA3939561	Gorilla_beringei_beringei-SAMEA1692351	Gorilla_gorilla_gorilla-SAMN01920496	0.00373631	0.620792	0.534737	0.00143002	1.35316e+06	278382	276310
Gorilla_beringei_bwindi-SAMEA3939561	Gorilla_beringei_beringei-SAMEA1692351	Gorilla_gorilla_gorilla-SAMN01920497	0.00511808	0.86226	0.388544	0.00213671	1.35616e+06	279825	276975
Gorilla_beringei_bwindi-SAMEA3939561	Gorilla_beringei_beringei-SAMEA1692351	Gorilla_gorilla_gorilla-SAMN01920498	0.000749687	0.113108	0.909945	0.000323588	1.35538e+06	279326	278907
Gorilla_beringei_bwindi-SAMEA3939561	Gorilla_beringei_beringei-SAMEA1692351	Gorilla_gorilla_gorilla-SAMN01920499	0.00549715	0.966131	0.333978	0.0024454	1.3556e+06	280839	277769
Gorilla_beringei_bwindi-SAMEA3939561	Gorilla_beringei_beringei-SAMEA1692351	Gorilla_gorilla_gorilla-SAMN01920500	0.00602467	1.18034	0.237865	0.00271483	1.35853e+06	280784	277421
Gorilla_beringei_beringei-SAMEA1692351	Gorilla_beringei_bwindi-SAMEA3939561	Gorilla_gorilla_gorilla-SAMN01920501	0.00316815	0.67323	0.500801	0.00144237	1.35123e+06	280940	279165
Gorilla_beringei_bwindi-SAMEA3939561	Gorilla_beringei_beringei-SAMEA1692351	Gorilla_gorilla_gorilla-SAMN01920502	0.00422759	0.802772	0.422107	0.00186382	1.35823e+06	280952	278586
Gorilla_beringei_bwindi-SAMEA3939561	Gorilla_beringei_beringei-SAMEA1692351	Gorilla_gorilla_gorilla-SAMN01920503	0.00280886	0.449313	0.653206	0.00111518	1.35772e+06	280080	278510
Gorilla_beringei_graueri-SAMEA1692355	Gorilla_beringei_graueri-SAMEA1692354	Gorilla_beringei_beringei-SAMEA1692351	0.00680695	0.746518	0.455355	0.00515458	729779	319556	315236
Gorilla_beringei_graueri-SAMEA2697041	Gorilla_beringei_graueri-SAMEA1692354	Gorilla_beringei_beringei-SAMEA1692351	0.0100388	0.762144	0.445974	0.00660366	785143	278625	273086
Gorilla_beringei_graueri-SAMEA2697042	Gorilla_beringei_graueri-SAMEA1692354	Gorilla_beringei_beringei-SAMEA1692351	0.0124477	0.883907	0.376746	0.00809976	775953	271814	265131
Gorilla_beringei_graueri-SAMEA3991715	Gorilla_beringei_graueri-SAMEA1692354	Gorilla_beringei_beringei-SAMEA1692351	0.0128195	1.2406	0.214755	0.00922486	749000	306850	299082
Gorilla_beringei_graueri-SAMN01920473	Gorilla_beringei_graueri-SAMEA1692354	Gorilla_beringei_beringei-SAMEA1692351	0.00443481	0.331832	0.740016	0.00337767	727595	320142	317315
Gorilla_beringei_graueri-SAMN01920474	Gorilla_beringei_graueri-SAMEA1692354	Gorilla_beringei_beringei-SAMEA1692351	0.0345335	2.39305	0.0167087	0.0258836	728303	331722	309575
Gorilla_beringei_beringei-SAMEA1692351	Gorilla_beringei_graueri-SAMEA1692354	Gorilla_gorilla_diehli-SAMN01920476	0.0346738	6.99233	2.70354e-12	0.0162695	1.19461e+06	341790	318882
Gorilla_beringei_beringei-SAMEA1692351	Gorilla_beringei_graueri-SAMEA1692354	Gorilla_gorilla_gorilla-SAMEA5204233	0.00616449	1.21869	0.222962	0.00318696	1.23709e+06	323909	319940
Gorilla_beringei_beringei-SAMEA1692351	Gorilla_beringei_graueri-SAMEA1692354	Gorilla_gorilla_gorilla-SAMEA5204234	0.00978179	1.50876	0.131361	0.00496515	1.23416e+06	324971	318675
Gorilla_beringei_beringei-SAMEA1692351	Gorilla_beringei_graueri-SAMEA1692354	Gorilla_gorilla_gorilla-SAMEA5204235	0.00947068	1.9233	0.0544424	0.00501172	1.23637e+06	325576	319467
Gorilla_beringei_beringei-SAMEA1692351	Gorilla_beringei_graueri-SAMEA1692354	Gorilla_gorilla_gorilla-SAMEA5204236	0.0155289	2.96818	0.00299566	0.00812591	1.2364e+06	325622	315664
Gorilla_beringei_beringei-SAMEA1692351	Gorilla_beringei_graueri-SAMEA1692354	Gorilla_gorilla_gorilla-SAMEA5204237	0.00900038	1.85995	0.062892	0.00468482	1.23835e+06	323931	318152
Gorilla_beringei_beringei-SAMEA1692351	Gorilla_beringei_graueri-SAMEA1692354	Gorilla_gorilla_gorilla-SAMEA5204238	0.0123796	2.35101	0.0187224	0.00648954	1.23651e+06	325652	317687
Gorilla_beringei_beringei-SAMEA1692351	Gorilla_beringei_graueri-SAMEA1692354	Gorilla_gorilla_gorilla-SAMN01920477	0.017796	3.84272	0.00012168	0.00949506	1.23685e+06	327062	315625
Gorilla_beringei_beringei-SAMEA1692351	Gorilla_beringei_graueri-SAMEA1692354	Gorilla_gorilla_gorilla-SAMN01920478	0.0135881	2.66061	0.00779991	0.00720126	1.2368e+06	325676	316944
Gorilla_beringei_beringei-SAMEA1692351	Gorilla_beringei_graueri-SAMEA1692354	Gorilla_gorilla_gorilla-SAMN01920479	0.014549	2.72638	0.0064033	0.00757611	1.23684e+06	326064	316712
Gorilla_beringei_beringei-SAMEA1692351	Gorilla_beringei_graueri-SAMEA1692354	Gorilla_gorilla_gorilla-SAMN01920480	0.0140783	2.55264	0.0106911	0.00735458	1.23855e+06	325545	316506
Gorilla_beringei_beringei-SAMEA1692351	Gorilla_beringei_graueri-SAMEA1692354	Gorilla_gorilla_gorilla-SAMN01920481	0.0101972	1.85915	0.0630052	0.00555994	1.23657e+06	324664	318109
Gorilla_beringei_beringei-SAMEA1692351	Gorilla_beringei_graueri-SAMEA1692354	Gorilla_gorilla_gorilla-SAMN01920482	0.0061404	1.21038	0.226133	0.00316124	1.23462e+06	323288	319342
Gorilla_beringei_beringei-SAMEA1692351	Gorilla_beringei_graueri-SAMEA1692354	Gorilla_gorilla_gorilla-SAMN01920483	0.0242746	4.91615	8.82622e-07	0.0135076	1.22534e+06	332984	317201
Gorilla_beringei_beringei-SAMEA1692351	Gorilla_beringei_graueri-SAMEA1692354	Gorilla_gorilla_gorilla-SAMN01920484	0.0162499	3.29326	0.000990332	0.00839087	1.23634e+06	325843	315422
Gorilla_beringei_beringei-SAMEA1692351	Gorilla_beringei_graueri-SAMEA1692354	Gorilla_gorilla_gorilla-SAMN01920485	0.0156153	3.16289	0.00156211	0.00769488	1.24084e+06	324670	314686
Gorilla_beringei_beringei-SAMEA1692351	Gorilla_beringei_graueri-SAMEA1692354	Gorilla_gorilla_gorilla-SAMN01920486	0.00897994	1.90289	0.0570555	0.0047009	1.23442e+06	323609	317849
Gorilla_beringei_beringei-SAMEA1692351	Gorilla_beringei_graueri-SAMEA1692354	Gorilla_gorilla_gorilla-SAMN01920487	0.0139351	2.0486	0.0405012	0.00719517	1.23377e+06	325644	316692
Gorilla_beringei_beringei-SAMEA1692351	Gorilla_beringei_graueri-SAMEA1692354	Gorilla_gorilla_gorilla-SAMN01920488	0.0104067	2.24631	0.0246843	0.0053058	1.2284e+06	323413	316751
Gorilla_beringei_beringei-SAMEA1692351	Gorilla_beringei_graueri-SAMEA1692354	Gorilla_gorilla_gorilla-SAMN01920489	0.0117807	2.05297	0.0400758	0.0060059	1.22965e+06	325632	318049
Gorilla_beringei_beringei-SAMEA1692351	Gorilla_beringei_graueri-SAMEA1692354	Gorilla_gorilla_gorilla-SAMN01920490	0.0128271	2.38122	0.0172555	0.00654878	1.22195e+06	322838	314661
Gorilla_beringei_beringei-SAMEA1692351	Gorilla_beringei_graueri-SAMEA1692354	Gorilla_gorilla_gorilla-SAMN01920491	0.0142721	2.62949	0.00855139	0.00713995	1.23342e+06	324252	315127
Gorilla_beringei_beringei-SAMEA1692351	Gorilla_beringei_graueri-SAMEA1692354	Gorilla_gorilla_gorilla-SAMN01920492	0.0120277	2.51329	0.0119612	0.00612715	1.22716e+06	325018	317292
Gorilla_beringei_beringei-SAMEA1692351	Gorilla_beringei_graueri-SAMEA1692354	Gorilla_gorilla_gorilla-SAMN01920493	0.0140742	2.72354	0.00645862	0.00694211	1.22806e+06	324973	315952
Gorilla_beringei_beringei-SAMEA1692351	Gorilla_beringei_graueri-SAMEA1692354	Gorilla_gorilla_gorilla-SAMN01920494	0.0143658	2.57598	0.00999567	0.00750575	1.22482e+06	327364	318092
Gorilla_beringei_beringei-SAMEA1692351	Gorilla_beringei_graueri-SAMEA1692354	Gorilla_gorilla_gorilla-SAMN01920495	0.0174608	3.5902	0.000330421	0.00895467	1.23424e+06	325882	314696
Gorilla_beringei_beringei-SAMEA1692351	Gorilla_beringei_graueri-SAMEA1692354	Gorilla_gorilla_gorilla-SAMN01920496	0.0142403	2.89182	0.00383016	0.0062735	1.23456e+06	323415	314333
Gorilla_beringei_beringei-SAMEA1692351	Gorilla_beringei_graueri-SAMEA1692354	Gorilla_gorilla_gorilla-SAMN01920497	0.0125001	2.46191	0.0138199	0.00601287	1.23744e+06	324200	316195
Gorilla_beringei_beringei-SAMEA1692351	Gorilla_beringei_graueri-SAMEA1692354	Gorilla_gorilla_gorilla-SAMN01920498	0.0155925	2.50917	0.0121016	0.00773738	1.23704e+06	325895	315888
Gorilla_beringei_beringei-SAMEA1692351	Gorilla_beringei_graueri-SAMEA1692354	Gorilla_gorilla_gorilla-SAMN01920499	0.0129028	2.38704	0.0169846	0.00660255	1.23622e+06	324765	316491
Gorilla_beringei_beringei-SAMEA1692351	Gorilla_beringei_graueri-SAMEA1692354	Gorilla_gorilla_gorilla-SAMN01920500	0.00795447	1.552	0.120663	0.00413225	1.2409e+06	323536	318430
Gorilla_beringei_beringei-SAMEA1692351	Gorilla_beringei_graueri-SAMEA1692354	Gorilla_gorilla_gorilla-SAMN01920501	0.0124428	2.29838	0.02154	0.00652516	1.2355e+06	326693	318663
Gorilla_beringei_beringei-SAMEA1692351	Gorilla_beringei_graueri-SAMEA1692354	Gorilla_gorilla_gorilla-SAMN01920502	0.0130316	2.89644	0.00377419	0.00660407	1.23905e+06	325299	316930
Gorilla_beringei_beringei-SAMEA1692351	Gorilla_beringei_graueri-SAMEA1692354	Gorilla_gorilla_gorilla-SAMN01920503	0.0111524	2.51136	0.0120268	0.00509387	1.24001e+06	324667	317506
Gorilla_beringei_graueri-SAMEA2697041	Gorilla_beringei_graueri-SAMEA1692355	Gorilla_beringei_beringei-SAMEA1692351	0.0018458	0.170495	0.864621	0.00139072	731694	316435	315269
Gorilla_beringei_graueri-SAMEA2697042	Gorilla_beringei_graueri-SAMEA1692355	Gorilla_beringei_beringei-SAMEA1692351	0.00341386	0.265766	0.790419	0.00261249	711783	316702	314547
Gorilla_beringei_graueri-SAMEA3991715	Gorilla_beringei_graueri-SAMEA1692355	Gorilla_beringei_beringei-SAMEA1692351	0.00523006	0.62607	0.531269	0.00401316	724702	324606	321228
Gorilla_beringei_graueri-SAMEA1692355	Gorilla_beringei_graueri-SAMN01920473	Gorilla_beringei_beringei-SAMEA1692351	0.00250454	0.200419	0.841153	0.00179233	758399	300656	299154
Gorilla_beringei_graueri-SAMN01920474	Gorilla_beringei_graueri-SAMEA1692355	Gorilla_beringei_beringei-SAMEA1692351	0.0288006	2.78533	0.00534727	0.0207697	749556	317270	299506
Gorilla_beringei_beringei-SAMEA1692351	Gorilla_beringei_graueri-SAMEA1692355	Gorilla_gorilla_diehli-SAMN01920476	0.0321707	5.85542	4.75805e-09	0.0151458	1.19185e+06	342029	320709
Gorilla_beringei_beringei-SAMEA1692351	Gorilla_beringei_graueri-SAMEA1692355	Gorilla_gorilla_gorilla-SAMEA5204233	0.00294112	0.524853	0.599686	0.00152734	1.23497e+06	324254	322352
Gorilla_beringei_beringei-SAMEA1692351	Gorilla_beringei_graueri-SAMEA1692355	Gorilla_gorilla_gorilla-SAMEA5204234	0.00480704	0.863419	0.387907	0.00244922	1.23236e+06	324516	321411
Gorilla_beringei_beringei-SAMEA1692351	Gorilla_beringei_graueri-SAMEA1692355	Gorilla_gorilla_gorilla-SAMEA5204235	0.00407748	0.74957	0.453514	0.00216511	1.23462e+06	324864	322226
Gorilla_beringei_beringei-SAMEA1692351	Gorilla_beringei_graueri-SAMEA1692355	Gorilla_gorilla_gorilla-SAMEA5204236	0.00929867	1.89112	0.0586082	0.00488987	1.23532e+06	325138	319147
Gorilla_beringei_beringei-SAMEA1692351	Gorilla_beringei_graueri-SAMEA1692355	Gorilla_gorilla_gorilla-SAMEA5204237	0.0057467	1.14649	0.251591	0.00300459	1.23625e+06	324255	320550
Gorilla_beringei_beringei-SAMEA1692351	Gorilla_beringei_graueri-SAMEA1692355	Gorilla_gorilla_gorilla-SAMEA5204238	0.0112472	2.06464	0.0389569	0.0059173	1.23336e+06	326376	319116
Gorilla_beringei_beringei-SAMEA1692351	Gorilla_beringei_graueri-SAMEA1692355	Gorilla_gorilla_gorilla-SAMN01920477	0.015826	2.86364	0.00418808	0.00847554	1.23406e+06	327588	317381
Gorilla_beringei_beringei-SAMEA1692351	Gorilla_beringei_graueri-SAMEA1692355	Gorilla_gorilla_gorilla-SAMN01920478	0.0102254	2.22029	0.0263988	0.00544551	1.23485e+06	326113	319512
Gorilla_beringei_beringei-SAMEA1692351	Gorilla_beringei_graueri-SAMEA1692355	Gorilla_gorilla_gorilla-SAMN01920479	0.0105558	1.78656	0.0740082	0.00551772	1.23475e+06	325952	319143
Gorilla_beringei_beringei-SAMEA1692351	Gorilla_beringei_graueri-SAMEA1692355	Gorilla_gorilla_gorilla-SAMN01920480	0.00991695	2.01135	0.044288	0.00520739	1.23689e+06	325803	319405
Gorilla_beringei_beringei-SAMEA1692351	Gorilla_beringei_graueri-SAMEA1692355	Gorilla_gorilla_gorilla-SAMN01920481	0.00862448	1.53473	0.124851	0.00472663	1.23415e+06	325762	320191
Gorilla_beringei_beringei-SAMEA1692351	Gorilla_beringei_graueri-SAMEA1692355	Gorilla_gorilla_gorilla-SAMN01920482	0.00306353	0.545256	0.585577	0.00158434	1.23242e+06	323696	321719
Gorilla_beringei_beringei-SAMEA1692351	Gorilla_beringei_graueri-SAMEA1692355	Gorilla_gorilla_gorilla-SAMN01920483	0.0193095	4.08229	4.45948e-05	0.0107987	1.22391e+06	332941	320326
Gorilla_beringei_beringei-SAMEA1692351	Gorilla_beringei_graueri-SAMEA1692355	Gorilla_gorilla_gorilla-SAMN01920484	0.0144584	3.53248	0.000411676	0.00749717	1.23357e+06	326534	317226
Gorilla_beringei_beringei-SAMEA1692351	Gorilla_beringei_graueri-SAMEA1692355	Gorilla_gorilla_gorilla-SAMN01920485	0.0114051	2.46348	0.0137595	0.00564123	1.23874e+06	324468	317151
Gorilla_beringei_graueri-SAMEA1692355	Gorilla_beringei_beringei-SAMEA1692351	Gorilla_gorilla_gorilla-SAMN01920486	0.000490389	0.0950168	0.924301	0.00025747	1.23387e+06	321841	321526
Gorilla_beringei_beringei-SAMEA1692351	Gorilla_beringei_graueri-SAMEA1692355	Gorilla_gorilla_gorilla-SAMN01920487	0.0100814	1.45204	0.146491	0.00522816	1.23178e+06	325750	319247
Gorilla_beringei_beringei-SAMEA1692351	Gorilla_beringei_graueri-SAMEA1692355	Gorilla_gorilla_gorilla-SAMN01920488	0.00666357	1.28829	0.197645	0.003411	1.22619e+06	323440	319158
Gorilla_beringei_beringei-SAMEA1692351	Gorilla_beringei_graueri-SAMEA1692355	Gorilla_gorilla_gorilla-SAMN01920489	0.00551482	1.21411	0.224705	0.0028227	1.22833e+06	324820	321257
Gorilla_beringei_beringei-SAMEA1692351	Gorilla_beringei_graueri-SAMEA1692355	Gorilla_gorilla_gorilla-SAMN01920490	0.00482004	0.94345	0.345451	0.00247003	1.22119e+06	321430	318346
Gorilla_beringei_beringei-SAMEA1692351	Gorilla_beringei_graueri-SAMEA1692355	Gorilla_gorilla_gorilla-SAMN01920491	0.00797901	1.45366	0.146042	0.00401077	1.2324e+06	323718	318593
Gorilla_beringei_beringei-SAMEA1692351	Gorilla_beringei_graueri-SAMEA1692355	Gorilla_gorilla_gorilla-SAMN01920492	0.00584203	1.35503	0.175409	0.00298466	1.22538e+06	323901	320138
Gorilla_beringei_beringei-SAMEA1692351	Gorilla_beringei_graueri-SAMEA1692355	Gorilla_gorilla_gorilla-SAMN01920493	0.011283	2.45419	0.0141203	0.00559279	1.22578e+06	325600	318334
Gorilla_beringei_beringei-SAMEA1692351	Gorilla_beringei_graueri-SAMEA1692355	Gorilla_gorilla_gorilla-SAMN01920494	0.0102345	1.84186	0.0654955	0.00536549	1.22256e+06	327070	320443
Gorilla_beringei_beringei-SAMEA1692351	Gorilla_beringei_graueri-SAMEA1692355	Gorilla_gorilla_gorilla-SAMN01920495	0.0125839	2.24063	0.0250499	0.00647589	1.23221e+06	325347	317260
Gorilla_beringei_beringei-SAMEA1692351	Gorilla_beringei_graueri-SAMEA1692355	Gorilla_gorilla_gorilla-SAMN01920496	0.0105046	2.06556	0.0388705	0.00464954	1.23267e+06	323678	316949
Gorilla_beringei_beringei-SAMEA1692351	Gorilla_beringei_graueri-SAMEA1692355	Gorilla_gorilla_gorilla-SAMN01920497	0.011509	2.45844	0.0139541	0.00556276	1.23463e+06	325363	317959
Gorilla_beringei_beringei-SAMEA1692351	Gorilla_beringei_graueri-SAMEA1692355	Gorilla_gorilla_gorilla-SAMN01920498	0.0123623	2.16158	0.0306504	0.00616223	1.23486e+06	326255	318287
Gorilla_beringei_beringei-SAMEA1692351	Gorilla_beringei_graueri-SAMEA1692355	Gorilla_gorilla_gorilla-SAMN01920499	0.00874344	1.64705	0.0995472	0.00449999	1.23482e+06	325203	319566
Gorilla_beringei_beringei-SAMEA1692351	Gorilla_beringei_graueri-SAMEA1692355	Gorilla_gorilla_gorilla-SAMN01920500	0.00660096	1.68286	0.0924018	0.00344654	1.23838e+06	324677	320418
Gorilla_beringei_beringei-SAMEA1692351	Gorilla_beringei_graueri-SAMEA1692355	Gorilla_gorilla_gorilla-SAMN01920501	0.00807159	1.68699	0.0916054	0.00424796	1.23348e+06	326372	321146
Gorilla_beringei_beringei-SAMEA1692351	Gorilla_beringei_graueri-SAMEA1692355	Gorilla_gorilla_gorilla-SAMN01920502	0.0139858	2.39765	0.0165007	0.00712255	1.23568e+06	327115	318091
Gorilla_beringei_beringei-SAMEA1692351	Gorilla_beringei_graueri-SAMEA1692355	Gorilla_gorilla_gorilla-SAMN01920503	0.0107261	2.34824	0.0188625	0.00492433	1.23714e+06	326108	319186
Gorilla_beringei_graueri-SAMEA2697042	Gorilla_beringei_graueri-SAMEA2697041	Gorilla_beringei_beringei-SAMEA1692351	0.00244827	0.187677	0.85113	0.001624	768842	274180	272840
Gorilla_beringei_graueri-SAMEA3991715	Gorilla_beringei_graueri-SAMEA2697041	Gorilla_beringei_beringei-SAMEA1692351	0.00358524	0.386867	0.698855	0.00259643	746751	305569	303386
Gorilla_beringei_graueri-SAMEA2697041	Gorilla_beringei_graueri-SAMN01920473	Gorilla_beringei_beringei-SAMEA1692351	0.00416044	0.367435	0.713294	0.00318589	723048	322396	319724
Gorilla_beringei_graueri-SAMN01920474	Gorilla_beringei_graueri-SAMEA2697041	Gorilla_beringei_beringei-SAMEA1692351	0.0257425	2.01677	0.0437197	0.0194055	726182	330340	313760
Gorilla_beringei_beringei-SAMEA1692351	Gorilla_beringei_graueri-SAMEA2697041	Gorilla_gorilla_diehli-SAMN01920476	0.0313143	5.83208	5.47394e-09	0.0147527	1.18984e+06	341602	320858
Gorilla_beringei_beringei-SAMEA1692351	Gorilla_beringei_graueri-SAMEA2697041	Gorilla_gorilla_gorilla-SAMEA5204233	0.00318097	0.689431	0.490552	0.00164981	1.23197e+06	323569	321517
Gorilla_beringei_beringei-SAMEA1692351	Gorilla_beringei_graueri-SAMEA2697041	Gorilla_gorilla_gorilla-SAMEA5204234	0.00736947	1.36643	0.171805	0.00375154	1.22869e+06	324702	319951
Gorilla_beringei_beringei-SAMEA1692351	Gorilla_beringei_graueri-SAMEA2697041	Gorilla_gorilla_gorilla-SAMEA5204235	0.00511608	1.16978	0.242088	0.00271264	1.2313e+06	324384	321082
Gorilla_beringei_beringei-SAMEA1692351	Gorilla_beringei_graueri-SAMEA2697041	Gorilla_gorilla_gorilla-SAMEA5204236	0.0116776	2.07792	0.037717	0.00613388	1.23167e+06	325192	317685
Gorilla_beringei_beringei-SAMEA1692351	Gorilla_beringei_graueri-SAMEA2697041	Gorilla_gorilla_gorilla-SAMEA5204237	0.00561611	1.05012	0.293661	0.00293074	1.2331e+06	323246	319636
Gorilla_beringei_beringei-SAMEA1692351	Gorilla_beringei_graueri-SAMEA2697041	Gorilla_gorilla_gorilla-SAMEA5204238	0.0105179	1.9434	0.0519679	0.00552573	1.23064e+06	325336	318564
Gorilla_beringei_beringei-SAMEA1692351	Gorilla_beringei_graueri-SAMEA2697041	Gorilla_gorilla_gorilla-SAMN01920477	0.0156168	2.96055	0.0030709	0.00835831	1.23134e+06	326957	316902
Gorilla_beringei_beringei-SAMEA1692351	Gorilla_beringei_graueri-SAMEA2697041	Gorilla_gorilla_gorilla-SAMN01920478	0.0117409	2.65703	0.00788322	0.00624771	1.2316e+06	326000	318433
Gorilla_beringei_beringei-SAMEA1692351	Gorilla_beringei_graueri-SAMEA2697041	Gorilla_gorilla_gorilla-SAMN01920479	0.011364	2.43529	0.01488	0.0059352	1.23167e+06	325585	318269
Gorilla_beringei_beringei-SAMEA1692351	Gorilla_beringei_graueri-SAMEA2697041	Gorilla_gorilla_gorilla-SAMN01920480	0.0116162	1.95218	0.0509174	0.00609529	1.23352e+06	325759	318278
Gorilla_beringei_beringei-SAMEA1692351	Gorilla_beringei_graueri-SAMEA2697041	Gorilla_gorilla_gorilla-SAMN01920481	0.00951368	1.49815	0.134095	0.00520972	1.231e+06	325405	319272
Gorilla_beringei_beringei-SAMEA1692351	Gorilla_beringei_graueri-SAMEA2697041	Gorilla_gorilla_gorilla-SAMN01920482	0.00325945	0.704729	0.480979	0.00168334	1.22948e+06	322960	320861
Gorilla_beringei_beringei-SAMEA1692351	Gorilla_beringei_graueri-SAMEA2697041	Gorilla_gorilla_gorilla-SAMN01920483	0.0207423	3.994	6.4967e-05	0.0115867	1.22059e+06	332676	319156
Gorilla_beringei_beringei-SAMEA1692351	Gorilla_beringei_graueri-SAMEA2697041	Gorilla_gorilla_gorilla-SAMN01920484	0.0156484	3.44143	0.00057865	0.00812262	1.23102e+06	326914	316840
Gorilla_beringei_beringei-SAMEA1692351	Gorilla_beringei_graueri-SAMEA2697041	Gorilla_gorilla_gorilla-SAMN01920485	0.0147806	2.9778	0.00290327	0.00731465	1.23524e+06	325370	315892
Gorilla_beringei_beringei-SAMEA1692351	Gorilla_beringei_graueri-SAMEA2697041	Gorilla_gorilla_gorilla-SAMN01920486	0.00528302	1.02357	0.30604	0.00277436	1.22948e+06	323010	319615
Gorilla_beringei_beringei-SAMEA1692351	Gorilla_beringei_graueri-SAMEA2697041	Gorilla_gorilla_gorilla-SAMN01920487	0.013557	1.93728	0.0527108	0.00702718	1.22798e+06	326347	317617
Gorilla_beringei_beringei-SAMEA1692351	Gorilla_beringei_graueri-SAMEA2697041	Gorilla_gorilla_gorilla-SAMN01920488	0.0096179	1.72232	0.0850115	0.00492232	1.22278e+06	323959	317787
Gorilla_beringei_beringei-SAMEA1692351	Gorilla_beringei_graueri-SAMEA2697041	Gorilla_gorilla_gorilla-SAMN01920489	0.00696621	1.30992	0.190223	0.00356301	1.22516e+06	324714	320221
Gorilla_beringei_beringei-SAMEA1692351	Gorilla_beringei_graueri-SAMEA2697041	Gorilla_gorilla_gorilla-SAMN01920490	0.00948255	1.78501	0.07426	0.00486141	1.21743e+06	322724	316661
Gorilla_beringei_beringei-SAMEA1692351	Gorilla_beringei_graueri-SAMEA2697041	Gorilla_gorilla_gorilla-SAMN01920491	0.011544	1.98658	0.0469691	0.00580543	1.22891e+06	324661	317250
Gorilla_beringei_beringei-SAMEA1692351	Gorilla_beringei_graueri-SAMEA2697041	Gorilla_gorilla_gorilla-SAMN01920492	0.00921069	1.79695	0.072343	0.00471132	1.22223e+06	325011	319078
Gorilla_beringei_beringei-SAMEA1692351	Gorilla_beringei_graueri-SAMEA2697041	Gorilla_gorilla_gorilla-SAMN01920493	0.00929183	1.83092	0.0671128	0.00460263	1.22385e+06	324371	318398
Gorilla_beringei_beringei-SAMEA1692351	Gorilla_beringei_graueri-SAMEA2697041	Gorilla_gorilla_gorilla-SAMN01920494	0.0128562	2.22677	0.0259625	0.00674158	1.21946e+06	327662	319344
Gorilla_beringei_beringei-SAMEA1692351	Gorilla_beringei_graueri-SAMEA2697041	Gorilla_gorilla_gorilla-SAMN01920495	0.018769	3.36178	0.000774424	0.00966036	1.22784e+06	327046	314996
Gorilla_beringei_beringei-SAMEA1692351	Gorilla_beringei_graueri-SAMEA2697041	Gorilla_gorilla_gorilla-SAMN01920496	0.0121774	2.59135	0.00956002	0.00538707	1.22955e+06	323677	315888
Gorilla_beringei_beringei-SAMEA1692351	Gorilla_beringei_graueri-SAMEA2697041	Gorilla_gorilla_gorilla-SAMN01920497	0.0135634	2.41041	0.0159346	0.00655291	1.23128e+06	325514	316802
Gorilla_beringei_beringei-SAMEA1692351	Gorilla_beringei_graueri-SAMEA2697041	Gorilla_gorilla_gorilla-SAMN01920498	0.0163875	2.82318	0.00475498	0.00816754	1.23101e+06	327152	316603
Gorilla_beringei_beringei-SAMEA1692351	Gorilla_beringei_graueri-SAMEA2697041	Gorilla_gorilla_gorilla-SAMN01920499	0.0138958	2.80255	0.00506996	0.0071476	1.23037e+06	326297	317353
Gorilla_beringei_beringei-SAMEA1692351	Gorilla_beringei_graueri-SAMEA2697041	Gorilla_gorilla_gorilla-SAMN01920500	0.00643878	1.36762	0.171431	0.00335858	1.23545e+06	323931	319786
Gorilla_beringei_beringei-SAMEA1692351	Gorilla_beringei_graueri-SAMEA2697041	Gorilla_gorilla_gorilla-SAMN01920501	0.0101392	1.87223	0.0611753	0.00533736	1.23043e+06	326778	320218
Gorilla_beringei_beringei-SAMEA1692351	Gorilla_beringei_graueri-SAMEA2697041	Gorilla_gorilla_gorilla-SAMN01920502	0.0129743	2.48658	0.0128977	0.00660567	1.23336e+06	326356	317996
Gorilla_beringei_beringei-SAMEA1692351	Gorilla_beringei_graueri-SAMEA2697041	Gorilla_gorilla_gorilla-SAMN01920503	0.0126322	2.75512	0.00586712	0.00579129	1.23352e+06	325902	317771
Gorilla_beringei_graueri-SAMEA3991715	Gorilla_beringei_graueri-SAMEA2697042	Gorilla_beringei_beringei-SAMEA1692351	0.00180226	0.172979	0.862668	0.00130327	736508	299260	298184
Gorilla_beringei_graueri-SAMEA2697042	Gorilla_beringei_graueri-SAMN01920473	Gorilla_beringei_beringei-SAMEA1692351	0.00579569	0.378721	0.704895	0.00446133	709412	319361	315680
Gorilla_beringei_graueri-SAMN01920474	Gorilla_beringei_graueri-SAMEA2697042	Gorilla_beringei_beringei-SAMEA1692351	0.0238148	1.79725	0.0722966	0.0180241	713874	325236	310105
Gorilla_beringei_beringei-SAMEA1692351	Gorilla_beringei_graueri-SAMEA2697042	Gorilla_gorilla_diehli-SAMN01920476	0.0327183	6.27422	3.51396e-10	0.0154382	1.16645e+06	336365	315052
Gorilla_beringei_beringei-SAMEA1692351	Gorilla_beringei_graueri-SAMEA2697042	Gorilla_gorilla_gorilla-SAMEA5204233	0.00373889	0.686586	0.492343	0.00194175	1.20828e+06	318292	315920
Gorilla_beringei_beringei-SAMEA1692351	Gorilla_beringei_graueri-SAMEA2697042	Gorilla_gorilla_gorilla-SAMEA5204234	0.00672277	1.33439	0.182077	0.00342983	1.20618e+06	319357	315091
Gorilla_beringei_beringei-SAMEA1692351	Gorilla_beringei_graueri-SAMEA2697042	Gorilla_gorilla_gorilla-SAMEA5204235	0.0050568	1.05137	0.293087	0.00268712	1.20813e+06	319198	315986
Gorilla_beringei_beringei-SAMEA1692351	Gorilla_beringei_graueri-SAMEA2697042	Gorilla_gorilla_gorilla-SAMEA5204236	0.0134064	2.46061	0.0138703	0.00705851	1.208e+06	320562	312081
Gorilla_beringei_beringei-SAMEA1692351	Gorilla_beringei_graueri-SAMEA2697042	Gorilla_gorilla_gorilla-SAMEA5204237	0.00671619	1.3496	0.177144	0.0035118	1.20959e+06	318431	314182
Gorilla_beringei_beringei-SAMEA1692351	Gorilla_beringei_graueri-SAMEA2697042	Gorilla_gorilla_gorilla-SAMEA5204238	0.00998558	1.98246	0.0474279	0.00526026	1.20795e+06	320122	313792
Gorilla_beringei_beringei-SAMEA1692351	Gorilla_beringei_graueri-SAMEA2697042	Gorilla_gorilla_gorilla-SAMN01920477	0.0161098	3.06225	0.00219682	0.00864331	1.20802e+06	321913	311706
Gorilla_beringei_beringei-SAMEA1692351	Gorilla_beringei_graueri-SAMEA2697042	Gorilla_gorilla_gorilla-SAMN01920478	0.0133624	3.00305	0.00267286	0.00712485	1.20814e+06	321265	312792
Gorilla_beringei_beringei-SAMEA1692351	Gorilla_beringei_graueri-SAMEA2697042	Gorilla_gorilla_gorilla-SAMN01920479	0.0120339	2.53168	0.0113518	0.00630121	1.20824e+06	320667	313041
Gorilla_beringei_beringei-SAMEA1692351	Gorilla_beringei_graueri-SAMEA2697042	Gorilla_gorilla_gorilla-SAMN01920480	0.0112164	2.02228	0.0431478	0.00589554	1.21033e+06	320275	313170
Gorilla_beringei_beringei-SAMEA1692351	Gorilla_beringei_graueri-SAMEA2697042	Gorilla_gorilla_gorilla-SAMN01920481	0.00801328	1.51332	0.130197	0.00439856	1.20818e+06	319734	314651
Gorilla_beringei_beringei-SAMEA1692351	Gorilla_beringei_graueri-SAMEA2697042	Gorilla_gorilla_gorilla-SAMN01920482	0.00383886	0.70394	0.48147	0.0019853	1.20577e+06	317715	315285
Gorilla_beringei_beringei-SAMEA1692351	Gorilla_beringei_graueri-SAMEA2697042	Gorilla_gorilla_gorilla-SAMN01920483	0.0224165	4.35111	1.35451e-05	0.0125504	1.19709e+06	327912	313534
Gorilla_beringei_beringei-SAMEA1692351	Gorilla_beringei_graueri-SAMEA2697042	Gorilla_gorilla_gorilla-SAMN01920484	0.0141315	3.40557	0.000660262	0.00734461	1.20812e+06	320973	312028
Gorilla_beringei_beringei-SAMEA1692351	Gorilla_beringei_graueri-SAMEA2697042	Gorilla_gorilla_gorilla-SAMN01920485	0.0124702	2.81027	0.00494993	0.00618029	1.21201e+06	319101	311240
Gorilla_beringei_beringei-SAMEA1692351	Gorilla_beringei_graueri-SAMEA2697042	Gorilla_gorilla_gorilla-SAMN01920486	0.00311837	0.759913	0.447306	0.00163836	1.20677e+06	316734	314765
Gorilla_beringei_beringei-SAMEA1692351	Gorilla_beringei_graueri-SAMEA2697042	Gorilla_gorilla_gorilla-SAMN01920487	0.010495	1.76635	0.0773377	0.00544791	1.20576e+06	319997	313350
Gorilla_beringei_beringei-SAMEA1692351	Gorilla_beringei_graueri-SAMEA2697042	Gorilla_gorilla_gorilla-SAMN01920488	0.00702487	1.33676	0.1813	0.00359837	1.20025e+06	317631	313199
Gorilla_beringei_beringei-SAMEA1692351	Gorilla_beringei_graueri-SAMEA2697042	Gorilla_gorilla_gorilla-SAMN01920489	0.00813576	1.74378	0.081198	0.00416957	1.20206e+06	319977	314813
Gorilla_beringei_beringei-SAMEA1692351	Gorilla_beringei_graueri-SAMEA2697042	Gorilla_gorilla_gorilla-SAMN01920490	0.00911033	1.79654	0.072409	0.00467888	1.19501e+06	317357	311627
Gorilla_beringei_beringei-SAMEA1692351	Gorilla_beringei_graueri-SAMEA2697042	Gorilla_gorilla_gorilla-SAMN01920491	0.0127389	2.29595	0.0216787	0.00641706	1.20533e+06	319778	311734
Gorilla_beringei_beringei-SAMEA1692351	Gorilla_beringei_graueri-SAMEA2697042	Gorilla_gorilla_gorilla-SAMN01920492	0.0090309	1.84832	0.0645556	0.00462592	1.19908e+06	319495	313776
Gorilla_beringei_beringei-SAMEA1692351	Gorilla_beringei_graueri-SAMEA2697042	Gorilla_gorilla_gorilla-SAMN01920493	0.0109562	2.44717	0.0143982	0.00542925	1.19961e+06	319240	312320
Gorilla_beringei_beringei-SAMEA1692351	Gorilla_beringei_graueri-SAMEA2697042	Gorilla_gorilla_gorilla-SAMN01920494	0.0128883	2.36115	0.0182185	0.00676967	1.19639e+06	322355	314152
Gorilla_beringei_beringei-SAMEA1692351	Gorilla_beringei_graueri-SAMEA2697042	Gorilla_gorilla_gorilla-SAMN01920495	0.0133984	2.46227	0.0138062	0.0069104	1.20622e+06	320148	311682
Gorilla_beringei_beringei-SAMEA1692351	Gorilla_beringei_graueri-SAMEA2697042	Gorilla_gorilla_gorilla-SAMN01920496	0.0126294	2.57763	0.00994796	0.00559976	1.20612e+06	318717	310767
Gorilla_beringei_beringei-SAMEA1692351	Gorilla_beringei_graueri-SAMEA2697042	Gorilla_gorilla_gorilla-SAMN01920497	0.0139523	2.70554	0.00681937	0.00675593	1.20764e+06	320388	311571
Gorilla_beringei_beringei-SAMEA1692351	Gorilla_beringei_graueri-SAMEA2697042	Gorilla_gorilla_gorilla-SAMN01920498	0.0164075	3.07092	0.00213397	0.00819452	1.20763e+06	321872	311480
Gorilla_beringei_beringei-SAMEA1692351	Gorilla_beringei_graueri-SAMEA2697042	Gorilla_gorilla_gorilla-SAMN01920499	0.0119117	2.30331	0.0212617	0.00613643	1.20731e+06	320232	312693
Gorilla_beringei_beringei-SAMEA1692351	Gorilla_beringei_graueri-SAMEA2697042	Gorilla_gorilla_gorilla-SAMN01920500	0.00818647	1.81096	0.0701477	0.00427809	1.21151e+06	319197	314013
Gorilla_beringei_beringei-SAMEA1692351	Gorilla_beringei_graueri-SAMEA2697042	Gorilla_gorilla_gorilla-SAMN01920501	0.0114109	2.52007	0.011733	0.0060158	1.20682e+06	321846	314583
Gorilla_beringei_beringei-SAMEA1692351	Gorilla_beringei_graueri-SAMEA2697042	Gorilla_gorilla_gorilla-SAMN01920502	0.011306	2.47524	0.0133146	0.00575786	1.21016e+06	320047	312891
Gorilla_beringei_beringei-SAMEA1692351	Gorilla_beringei_graueri-SAMEA2697042	Gorilla_gorilla_gorilla-SAMN01920503	0.0122644	2.8508	0.0043609	0.00563433	1.21032e+06	320542	312774
Gorilla_beringei_graueri-SAMEA3991715	Gorilla_beringei_graueri-SAMN01920473	Gorilla_beringei_beringei-SAMEA1692351	0.00749018	0.708919	0.478375	0.00575557	724592	325863	321017
Gorilla_beringei_graueri-SAMN01920474	Gorilla_beringei_graueri-SAMEA3991715	Gorilla_beringei_beringei-SAMEA1692351	0.0219099	2.00842	0.0445982	0.0169318	718972	337842	323355
Gorilla_beringei_beringei-SAMEA1692351	Gorilla_beringei_graueri-SAMEA3991715	Gorilla_gorilla_diehli-SAMN01920476	0.0367037	7.80393	6.00063e-15	0.0173068	1.18781e+06	344146	319778
Gorilla_beringei_beringei-SAMEA1692351	Gorilla_beringei_graueri-SAMEA3991715	Gorilla_gorilla_gorilla-SAMEA5204233	0.0109229	2.18735	0.0287169	0.00567731	1.22954e+06	327202	320131
Gorilla_beringei_beringei-SAMEA1692351	Gorilla_beringei_graueri-SAMEA3991715	Gorilla_gorilla_gorilla-SAMEA5204234	0.0140765	2.41002	0.0159516	0.00718585	1.22683e+06	328216	319104
Gorilla_beringei_beringei-SAMEA1692351	Gorilla_beringei_graueri-SAMEA3991715	Gorilla_gorilla_gorilla-SAMEA5204235	0.0126209	2.53453	0.0112599	0.00670613	1.22894e+06	327934	319760
Gorilla_beringei_beringei-SAMEA1692351	Gorilla_beringei_graueri-SAMEA3991715	Gorilla_gorilla_gorilla-SAMEA5204236	0.0188658	3.85323	0.000116569	0.00992979	1.22941e+06	328600	316431
Gorilla_beringei_beringei-SAMEA1692351	Gorilla_beringei_graueri-SAMEA3991715	Gorilla_gorilla_gorilla-SAMEA5204237	0.0128955	3.19152	0.00141525	0.00674722	1.23103e+06	326882	318559
Gorilla_beringei_beringei-SAMEA1692351	Gorilla_beringei_graueri-SAMEA3991715	Gorilla_gorilla_gorilla-SAMEA5204238	0.017533	3.29926	0.000969412	0.00923464	1.22857e+06	328857	317524
Gorilla_beringei_beringei-SAMEA1692351	Gorilla_beringei_graueri-SAMEA3991715	Gorilla_gorilla_gorilla-SAMN01920477	0.0171384	3.27688	0.0010496	0.00918845	1.23082e+06	328442	317374
Gorilla_beringei_beringei-SAMEA1692351	Gorilla_beringei_graueri-SAMEA3991715	Gorilla_gorilla_gorilla-SAMN01920478	0.0170295	3.26545	0.0010929	0.00907932	1.22983e+06	328746	317736
Gorilla_beringei_beringei-SAMEA1692351	Gorilla_beringei_graueri-SAMEA3991715	Gorilla_gorilla_gorilla-SAMN01920479	0.0181906	3.41959	0.000627152	0.00953573	1.23003e+06	329424	317653
Gorilla_beringei_beringei-SAMEA1692351	Gorilla_beringei_graueri-SAMEA3991715	Gorilla_gorilla_gorilla-SAMN01920480	0.016369	2.87758	0.00400738	0.00861855	1.23253e+06	328857	318264
Gorilla_beringei_beringei-SAMEA1692351	Gorilla_beringei_graueri-SAMEA3991715	Gorilla_gorilla_gorilla-SAMN01920481	0.0133623	2.86193	0.00421072	0.00733615	1.23004e+06	327940	319291
Gorilla_beringei_beringei-SAMEA1692351	Gorilla_beringei_graueri-SAMEA3991715	Gorilla_gorilla_gorilla-SAMN01920482	0.010972	2.19367	0.0282589	0.00567912	1.2271e+06	326606	319516
Gorilla_beringei_beringei-SAMEA1692351	Gorilla_beringei_graueri-SAMEA3991715	Gorilla_gorilla_gorilla-SAMN01920483	0.0269626	5.83607	5.3448e-09	0.0150911	1.2186e+06	335807	318174
Gorilla_beringei_beringei-SAMEA1692351	Gorilla_beringei_graueri-SAMEA3991715	Gorilla_gorilla_gorilla-SAMN01920484	0.0177653	3.86454	0.000111299	0.00922994	1.23005e+06	328340	316877
Gorilla_beringei_beringei-SAMEA1692351	Gorilla_beringei_graueri-SAMEA3991715	Gorilla_gorilla_gorilla-SAMN01920485	0.0195508	3.54023	0.000399776	0.00969267	1.23372e+06	327912	315336
Gorilla_beringei_beringei-SAMEA1692351	Gorilla_beringei_graueri-SAMEA3991715	Gorilla_gorilla_gorilla-SAMN01920486	0.0099506	1.82338	0.068246	0.0052319	1.22783e+06	325347	318936
Gorilla_beringei_beringei-SAMEA1692351	Gorilla_beringei_graueri-SAMEA3991715	Gorilla_gorilla_gorilla-SAMN01920487	0.0184137	2.76843	0.00563274	0.00956894	1.22669e+06	329196	317292
Gorilla_beringei_beringei-SAMEA1692351	Gorilla_beringei_graueri-SAMEA3991715	Gorilla_gorilla_gorilla-SAMN01920488	0.0140678	2.41307	0.0158186	0.00720427	1.22096e+06	326029	316983
Gorilla_beringei_beringei-SAMEA1692351	Gorilla_beringei_graueri-SAMEA3991715	Gorilla_gorilla_gorilla-SAMN01920489	0.0158365	3.35776	0.000785769	0.00811691	1.22237e+06	328696	318448
Gorilla_beringei_beringei-SAMEA1692351	Gorilla_beringei_graueri-SAMEA3991715	Gorilla_gorilla_gorilla-SAMN01920490	0.0129615	2.24393	0.0248368	0.00665435	1.21594e+06	324681	316372
Gorilla_beringei_beringei-SAMEA1692351	Gorilla_beringei_graueri-SAMEA3991715	Gorilla_gorilla_gorilla-SAMN01920491	0.0197631	3.70153	0.000214305	0.0099631	1.22632e+06	328520	315786
Gorilla_beringei_beringei-SAMEA1692351	Gorilla_beringei_graueri-SAMEA3991715	Gorilla_gorilla_gorilla-SAMN01920492	0.0132412	2.33534	0.0195257	0.00678176	1.2207e+06	327160	318610
Gorilla_beringei_beringei-SAMEA1692351	Gorilla_beringei_graueri-SAMEA3991715	Gorilla_gorilla_gorilla-SAMN01920493	0.014548	2.82811	0.00468244	0.00721988	1.22206e+06	327122	317741
Gorilla_beringei_beringei-SAMEA1692351	Gorilla_beringei_graueri-SAMEA3991715	Gorilla_gorilla_gorilla-SAMN01920494	0.0172629	3.64693	0.000265394	0.00907453	1.21819e+06	330327	319116
Gorilla_beringei_beringei-SAMEA1692351	Gorilla_beringei_graueri-SAMEA3991715	Gorilla_gorilla_gorilla-SAMN01920495	0.0204828	3.45873	0.000542735	0.0105703	1.2275e+06	328890	315687
Gorilla_beringei_beringei-SAMEA1692351	Gorilla_beringei_graueri-SAMEA3991715	Gorilla_gorilla_gorilla-SAMN01920496	0.015333	2.87314	0.0040641	0.00679693	1.22855e+06	325798	315958
Gorilla_beringei_beringei-SAMEA1692351	Gorilla_beringei_graueri-SAMEA3991715	Gorilla_gorilla_gorilla-SAMN01920497	0.0159581	2.98035	0.00287915	0.00772158	1.23043e+06	327225	316946
Gorilla_beringei_beringei-SAMEA1692351	Gorilla_beringei_graueri-SAMEA3991715	Gorilla_gorilla_gorilla-SAMN01920498	0.0204762	3.7251	0.000195234	0.0102317	1.22991e+06	329761	316527
Gorilla_beringei_beringei-SAMEA1692351	Gorilla_beringei_graueri-SAMEA3991715	Gorilla_gorilla_gorilla-SAMN01920499	0.0169568	3.58783	0.000333437	0.0087378	1.22946e+06	328362	317412
Gorilla_beringei_beringei-SAMEA1692351	Gorilla_beringei_graueri-SAMEA3991715	Gorilla_gorilla_gorilla-SAMN01920500	0.0091376	1.84089	0.0656373	0.00477612	1.23476e+06	325916	320014
Gorilla_beringei_beringei-SAMEA1692351	Gorilla_beringei_graueri-SAMEA3991715	Gorilla_gorilla_gorilla-SAMN01920501	0.0162815	3.49118	0.00048089	0.0085914	1.22857e+06	329988	319415
Gorilla_beringei_beringei-SAMEA1692351	Gorilla_beringei_graueri-SAMEA3991715	Gorilla_gorilla_gorilla-SAMN01920502	0.0172415	3.06565	0.00217197	0.0087916	1.23192e+06	328657	317516
Gorilla_beringei_beringei-SAMEA1692351	Gorilla_beringei_graueri-SAMEA3991715	Gorilla_gorilla_gorilla-SAMN01920503	0.0142696	2.90192	0.00370883	0.00655216	1.23296e+06	327391	318179
Gorilla_beringei_graueri-SAMN01920474	Gorilla_beringei_graueri-SAMN01920473	Gorilla_beringei_beringei-SAMEA1692351	0.0315396	2.72577	0.00641516	0.022511	753031	314932	295674
Gorilla_beringei_beringei-SAMEA1692351	Gorilla_beringei_graueri-SAMN01920473	Gorilla_gorilla_diehli-SAMN01920476	0.0353722	6.28517	3.27495e-10	0.0166229	1.19195e+06	342530	319126
Gorilla_beringei_beringei-SAMEA1692351	Gorilla_beringei_graueri-SAMN01920473	Gorilla_gorilla_gorilla-SAMEA5204233	0.00415995	0.65169	0.514601	0.00215271	1.23515e+06	323550	320869
Gorilla_beringei_beringei-SAMEA1692351	Gorilla_beringei_graueri-SAMN01920473	Gorilla_gorilla_gorilla-SAMEA5204234	0.0052018	0.767363	0.442866	0.00264413	1.2332e+06	323920	320568
Gorilla_beringei_beringei-SAMEA1692351	Gorilla_beringei_graueri-SAMN01920473	Gorilla_gorilla_gorilla-SAMEA5204235	0.00376703	0.586811	0.557331	0.00199417	1.23546e+06	323817	321386
Gorilla_beringei_beringei-SAMEA1692351	Gorilla_beringei_graueri-SAMN01920473	Gorilla_gorilla_gorilla-SAMEA5204236	0.0114834	1.98043	0.0476557	0.00602891	1.23581e+06	325355	317968
Gorilla_beringei_beringei-SAMEA1692351	Gorilla_beringei_graueri-SAMN01920473	Gorilla_gorilla_gorilla-SAMEA5204237	0.00567424	1.00463	0.315073	0.00295671	1.23688e+06	323188	319541
Gorilla_beringei_beringei-SAMEA1692351	Gorilla_beringei_graueri-SAMN01920473	Gorilla_gorilla_gorilla-SAMEA5204238	0.00946826	1.49764	0.134226	0.00496385	1.23452e+06	324699	318608
Gorilla_beringei_beringei-SAMEA1692351	Gorilla_beringei_graueri-SAMN01920473	Gorilla_gorilla_gorilla-SAMN01920477	0.0132069	2.52805	0.0114697	0.00705979	1.23596e+06	326158	317655
Gorilla_beringei_beringei-SAMEA1692351	Gorilla_beringei_graueri-SAMN01920473	Gorilla_gorilla_gorilla-SAMN01920478	0.00861423	1.50683	0.131854	0.00457405	1.23614e+06	324668	319122
Gorilla_beringei_beringei-SAMEA1692351	Gorilla_beringei_graueri-SAMN01920473	Gorilla_gorilla_gorilla-SAMN01920479	0.0105503	1.89485	0.0581129	0.00550331	1.23571e+06	325294	318502
Gorilla_beringei_beringei-SAMEA1692351	Gorilla_beringei_graueri-SAMN01920473	Gorilla_gorilla_gorilla-SAMN01920480	0.00955966	1.48969	0.136305	0.00500653	1.23789e+06	324871	318718
Gorilla_beringei_beringei-SAMEA1692351	Gorilla_beringei_graueri-SAMN01920473	Gorilla_gorilla_gorilla-SAMN01920481	0.00780702	1.35276	0.176131	0.00427149	1.23561e+06	324984	319948
Gorilla_beringei_beringei-SAMEA1692351	Gorilla_beringei_graueri-SAMN01920473	Gorilla_gorilla_gorilla-SAMN01920482	0.00431124	0.675515	0.499349	0.00222184	1.23262e+06	323017	320243
Gorilla_beringei_beringei-SAMEA1692351	Gorilla_beringei_graueri-SAMN01920473	Gorilla_gorilla_gorilla-SAMN01920483	0.0215003	3.87779	0.000105409	0.0120054	1.22441e+06	333195	319169
Gorilla_beringei_beringei-SAMEA1692351	Gorilla_beringei_graueri-SAMN01920473	Gorilla_gorilla_gorilla-SAMN01920484	0.0123279	2.14011	0.0323458	0.00638793	1.23569e+06	325656	317724
Gorilla_beringei_beringei-SAMEA1692351	Gorilla_beringei_graueri-SAMN01920473	Gorilla_gorilla_gorilla-SAMN01920485	0.0117776	2.24138	0.0250013	0.00581476	1.23971e+06	324030	316486
Gorilla_beringei_beringei-SAMEA1692351	Gorilla_beringei_graueri-SAMN01920473	Gorilla_gorilla_gorilla-SAMN01920486	0.00190329	0.294067	0.768707	0.000996537	1.23384e+06	321371	320150
Gorilla_beringei_beringei-SAMEA1692351	Gorilla_beringei_graueri-SAMN01920473	Gorilla_gorilla_gorilla-SAMN01920487	0.0133235	1.70326	0.0885196	0.00688391	1.23129e+06	325621	317059
Gorilla_beringei_beringei-SAMEA1692351	Gorilla_beringei_graueri-SAMN01920473	Gorilla_gorilla_gorilla-SAMN01920488	0.00787669	1.24078	0.214688	0.00402142	1.22666e+06	323027	317978
Gorilla_beringei_beringei-SAMEA1692351	Gorilla_beringei_graueri-SAMN01920473	Gorilla_gorilla_gorilla-SAMN01920489	0.00794054	1.27086	0.203779	0.00405451	1.22854e+06	324877	319758
Gorilla_beringei_beringei-SAMEA1692351	Gorilla_beringei_graueri-SAMN01920473	Gorilla_gorilla_gorilla-SAMN01920490	0.00824147	1.2154	0.224212	0.00421703	1.22112e+06	322054	316788
Gorilla_beringei_beringei-SAMEA1692351	Gorilla_beringei_graueri-SAMN01920473	Gorilla_gorilla_gorilla-SAMN01920491	0.0102158	1.69305	0.0904454	0.00512541	1.23274e+06	323846	317296
Gorilla_beringei_beringei-SAMEA1692351	Gorilla_beringei_graueri-SAMN01920473	Gorilla_gorilla_gorilla-SAMN01920492	0.00811645	1.47474	0.140283	0.00413951	1.22581e+06	324101	318883
Gorilla_beringei_beringei-SAMEA1692351	Gorilla_beringei_graueri-SAMN01920473	Gorilla_gorilla_gorilla-SAMN01920493	0.00908291	1.6177	0.105727	0.00448707	1.22712e+06	323834	318004
Gorilla_beringei_beringei-SAMEA1692351	Gorilla_beringei_graueri-SAMN01920473	Gorilla_gorilla_gorilla-SAMN01920494	0.0107558	1.80292	0.0714001	0.00562382	1.22333e+06	326427	319480
Gorilla_beringei_beringei-SAMEA1692351	Gorilla_beringei_graueri-SAMN01920473	Gorilla_gorilla_gorilla-SAMN01920495	0.0141347	2.32702	0.0199642	0.00725995	1.23282e+06	325270	316203
[truncated: 21,428 more rows]

## Sheet: S3
Table S3. qpGraph statistics for the two models in figure 3A
Model A
PopA	popB	Fst: fitted	Fst: estimated	Z-score
Outgroup	Bwindi	0.358576	0.35859	0.01
Outgroup	Grauer's	0.391144	0.391177	0.025
Outgroup	Virunga	0.372688	0.372701	0.009
Outgroup	Cross-river	0.305613	0.305649	0.022
Outgroup	Western lowland	0.233277	0.233284	0.006
Bwindi	Grauer's	0.162279	0.162313	0.013
Bwindi	Virunga	0.074802	0.074793	-0.004
Bwindi	Cross-river	0.292528	0.293033	0.203
Bwindi	Western lowland	0.234335	0.234715	0.174
Grauer's	Virunga	0.152346	0.152435	0.035
Grauer's	Cross-river	0.316108	0.316265	0.064
Grauer's	Western	0.260151	0.260129	-0.01
Virunga	Cross-river	0.306639	0.306358	-0.11
Virunga	Western lowland	0.248447	0.24799	-0.205
Cross-river	Western lowland	0.09314	0.093196	0.027
Model B
PopA	popB	Fst: fitted	Fst: estimated	Z-score
Outgroup	Cross-river	0.305613	0.305649	0.022
Outgroup	Western lowland	0.233277	0.233284	0.006
Outgroup	Bwindi	0.358576	0.35859	0.01
Outgroup	Grauer's	0.391144	0.391177	0.025
Outgroup	Virunga	0.372688	0.372701	0.009
Cross-river	Western lowland	0.09314	0.093196	0.027
Cross-river	Bwindi	0.292528	0.293033	0.203
Cross-river	Grauer's	0.316108	0.316265	0.064
Cross-river	Virunga	0.306639	0.306358	-0.11
Western lowland	Bwindi	0.234335	0.234715	0.174
Western lowland	Grauer's	0.260151	0.260129	-0.01
Western lowland	Virunga	0.248447	0.24799	-0.205
Bwindi	Grauer's	0.162279	0.162313	0.013
Bwindi	Virunga	0.074802	0.074793	-0.004
Grauer's	Virunga	0.152346	0.152435	0.035

## Sheet: S4
Table S4. Dfoil results with different P1 populations. P2-P4 was the same in all analyses: P2 = Grauer's (G), P3 = cross river (CR), P4 = western lowland (WL). The consensus sequence of human/orang-utan/gibbon was used as outgroup.
	Percentage of windows with called gene flow different P1 populations
Gene flow	P1 = Bwindi + Virunga	P1 = Virunga	P1 = Bwindi
None	86.97	86.56	87.28
ancestor P1+G <-> CR	6.26	6.21	5.76
ancestor P1+G <-> WL	3.86	3.89	3.71
G -> CR	1.01	0.95	0.86
CR -> G	0.68	0.73	0.85
P1 -> CR	0.5	0.72	0.54
CR -> P1	0.35	0.52	0.52
G -> WL	0.13	0.16	0.15
P1 -> WL	0.11	0.11	0.13
WL -> G	0.07	0.07	0.11
WL -> P1	0.06	0.07	0.08
Windows analyzed:	12321	12149	12300

## Sheet: S5
Table S5. Genes within low or high genomic diversity regions
Genes in genomic regions with less than one fifth of the genome wide heterozygosity among all gorillas	Genes in genomic regions with five times higher heterozygosity in all gorillas
CTF1	LOC115935014
LOC101130739	NBPF12
KMT2D	TMEM50A
LOC101147362	LRPAP1
ZNF687	LOC101152037
ATP2A1	LOC115930559
BCL7C	LOC101149632
WWP2	LOC101142998
ZSCAN25	LOC101133995
AQP6	LOC101131768
KDM3B	LOC109025308
RIN1	LOC101141934
B4GAT1	LOC101137874
KAT8	CNN2
RACGAP1	FAM90A1
LOC101126398	LOC101144259
CDC25C	PLD5
SPTBN2	LOC115933543
ZNF646	LOC101151083
CD248	LOC115930176
PRSS53	LOC101124827
VWA3A	LOC115931710
FAIM2	LRP5L
SEMA3G	CEP170
AQP2	LOC101150099
COG4	LOC101125154
SLC29A2	LOC115931550
LOC101147010	ANKRD18B
PRSS36	DOK7
SH2B1	LOC101152645
C11H11orf80	LOC115934970
RHEBL1	LOC101141279
MRTFB	LOC101133052
HSPBAP1	LOC115931457
VKORC1	PLGLB2
NISCH	LOC101150598
PSMB4	LOC115934004
BRMS1	LOC115934006
PI4KB	LOC115931907
AQP5	LOC115930174
RBM4B	RHD
POGZ	LOC101142134
MOSMO	LOC101148848
PARP14	LOC115933558
SLC49A4
SF3B3
TNNC1
FAM53C
PDZD9
ZNF668
PRSS8
CXXC5
RABEP2
PARN

## Sheet: S6
Table S6. XP-EHH selection statistics for genes with a log P value above 5
Eastern gorillas				Western gorillas				Mountain gorillas				Grauer's gorillas
Gene	log P-value	XP-EHH selection statistic		Gene	log P-value	XP-EHH selection statistic		Gene	log P-value	XP-EHH selection statistic		Gene	log P-value	XP-EHH selection statistic
KIF13A	11.14	-6.853		MTMR6	5.076	4.455		GABRQ	10.02	-6.474		PDZD4	5.025	4.429
USP22	9.653	-6.345		TSBP1	5.084	4.459		STK32B	9.122	-6.154		PLXNB3	5.025	4.429
LPP	8.762	-6.022		MAGEA4	5.094	4.464		MFAP2	9.006	-6.112		SRPK3	5.025	4.429
COL22A1	7.124	-5.378		GABRE	5.094	4.464		ATP13A2	9.006	-6.112		SSR4	5.025	4.429
CASP3	7.002	-5.328		CTIF	5.115	4.474		CROCC	9.006	-6.112		ABCD1	5.025	4.429
NAT8L	6.92	-5.293		KCTD7	5.148	4.49		TRNAE-UUC	8.517	-5.929		BCAP31	5.025	4.429
NELFA	6.92	-5.293		PLPP4	5.233	4.532		TMEM185A	8.144	-5.787		IDH3G	5.025	4.429
NSD2	6.92	-5.293		WDR11	5.233	4.532		KCTD1	8.128	-5.78		MARCHF1	5.032	4.433
C4H4orf48	6.92	-5.293		LILRA5	5.24	4.535		MICB	8.039	-5.746		PDHX	5.07	4.452
NARF	6.883	-5.278		LIPI	5.252	4.541		NYX	7.892	-5.689		APIP	5.07	4.452
OGFOD3	6.883	-5.278		NF1	5.261	4.546		CASK	7.892	-5.689		CBWD1	5.076	4.455
HEXD	6.883	-5.278		LILRB2	5.304	4.566		PDZD9	7.507	-5.535		CD8B	5.089	4.461
SARDH	6.555	-5.137		CPSF6	5.345	4.586		SYN1	7.195	-5.408		NPAP1	5.091	4.462
VAV2	6.555	-5.137		MIR1264	5.403	4.614		TIMP1	7.195	-5.408		LILRA5	5.112	4.473
SAMD12	5.969	-4.878		HTR2C	5.403	4.614		UXT	7.195	-5.408		LILRB2	5.112	4.473
FAM155A	5.948	-4.868		NPAP1	5.422	4.623		CFP	7.195	-5.408		EYS	5.149	4.491
TMEM132D	5.754	-4.779		ANKRD18B	5.424	4.624		ELK1	7.195	-5.408		NIM1K	5.18	4.506
NGLY1	5.695	-4.752		ALDH1B1	5.502	4.661		PLCXD3	7.094	-5.366		HMGCS1	5.18	4.506
OXSM	5.695	-4.752		IGFBPL1	5.502	4.661		GPRC5B	7.02	-5.335		PRTFDC1	5.367	4.597
SLC15A4	5.677	-4.743		ODAM	5.52	4.669		WDPCP	6.956	-5.308		KLHL13	5.688	4.748
GLT1D1	5.677	-4.743		CSN3	5.52	4.669		SEMA3E	6.841	-5.26		ADAMTS7	5.773	4.788
SETBP1	5.54	-4.679		FDCSP	5.52	4.669		TTYH3	6.549	-5.135		NQO2	6.074	4.925
DGKB	5.44	-4.631		MAGEA1	5.521	4.67		BRAT1	6.549	-5.135		RIPK1	6.074	4.925
ZNF385D	5.408	-4.616		TMC7	5.526	4.672		IQCE	6.549	-5.135		APBA2	6.502	5.114
GAP43	5.325	-4.576		PDZD4	5.531	4.675		SHB	6.544	-5.132		GOLGA6L7	6.502	5.114
PRKN	5.319	-4.573		PLXNB3	5.531	4.675		AMZ1	6.531	-5.127		PLN	6.56	5.14
MIR1-1HG	5.252	-4.541		SRPK3	5.531	4.675		GNA12	6.531	-5.127		CEP85L	6.56	5.14
SIT1	5.216	-4.523		SSR4	5.531	4.675		RPL32	6.324	-5.036		TMEM270	6.699	5.2
TESK1	5.216	-4.523		ABCD1	5.531	4.675		CAND2	6.324	-5.036		MACC1	7.477	5.523
TPM2	5.216	-4.523		BCAP31	5.531	4.675		IQSEC1	6.324	-5.036		JPH3	7.562	5.557
ARHGEF39	5.216	-4.523		IDH3G	5.531	4.675		PASD1	6.142	-4.956		KLHDC4	7.562	5.557
CA9	5.216	-4.523		NAA11	5.674	4.742		PPP4R3A	5.959	-4.873		MACF1	7.683	5.606
CCDC107	5.216	-4.523		CARD18	5.737	4.771		CATSPERB	5.959	-4.873		BMP8A	7.683	5.606
CD72	5.216	-4.523		ANKRD26	5.766	4.784		TMEM150C	5.931	-4.86		SH3GL2	7.758	5.635
OTOG	5.106	-4.47		ACO1	5.815	4.807		ENOPH1	5.931	-4.86		GGTLC1	8.183	5.802
USH1C	5.106	-4.47		CES4A	5.848	4.822		CALN1	5.891	-4.842		REG1A	8.541	5.938
FREM3	5.099	-4.466		ALG1L2	6.068	4.922		LONRF1	5.715	-4.761		FOPNL	8.913	6.077
				SERF1A	6.097	4.935		ZC3H6	5.703	-4.755		MIR374B	10.406	6.607
				ZNF217	6.147	4.958		SCEL	5.679	-4.744		MIR421	10.406	6.607
				TRNAS-UGA	6.255	5.006		SLAIN1	5.679	-4.744
				DNAJC12	6.255	5.006		GABRA5	5.652	-4.732
				RAD51AP1	6.398	5.069		WWOX	5.571	-4.693
				C12H12orf4	6.398	5.069		CES5A	5.563	-4.69
				DYRK4	6.398	5.069		ACP4	5.559	-4.688
				RAP1GAP2	6.428	5.082		C19H19orf48	5.559	-4.688
				PPIAL4H	6.455	5.094		CLEC11A	5.559	-4.688
				NIM1K	6.469	5.1		LRRTM4	5.557	-4.687
				HMGCS1	6.469	5.1		POT1	5.526	-4.672
				MICB	6.509	5.117		LRRD1	5.517	-4.668
				CDK20	6.566	5.142		AKAP9	5.517	-4.668
				RMND5A	6.693	5.197		EIF1	5.496	-4.658
				CD8A	6.693	5.197		GAST	5.496	-4.658
				CD8B	6.693	5.197		HAP1	5.496	-4.658
				ANKS1A	6.752	5.222		ZNF735	5.485	-4.653
				EYS	6.843	5.261		TSSK1B	5.372	-4.599
				NTN4	6.962	5.311		TECTB	5.271	-4.55
				HERC2	7.11	5.373		GPAM	5.271	-4.55
				ARL4D	7.135	5.383		TMPRSS11A	5.234	-4.532
				GRIA1	7.176	5.4		TMPRSS11D	5.234	-4.532
				ELN	7.197	5.409		NRROS	5.111	-4.472
				CBWD1	7.225	5.42		PIGX	5.111	-4.472
				MMD2	7.25	5.43		CEP19	5.111	-4.472
				RBAK	7.25	5.43		IQCK	5.11	-4.472
				CCDC74B	7.25	5.43		DGKG	5.024	-4.429
				POM121	7.303	5.452		ETV5	5.024	-4.429
				TTLL2	7.368	5.479		ZNF727	5.008	-4.421
				DMBT1	7.599	5.572		LPL	5.006	-4.42
				C2BH2orf88	7.64	5.588
				HIBCH	7.64	5.588
				RAI14	7.773	5.641
				CHAMP1	7.854	5.673
				SBDS	7.958	5.714
				ATRX	7.962	5.716
				FGF16	7.962	5.716
				AAMDC	8.036	5.745
				INTS4	8.036	5.745
				ZNF727	8.164	5.794
				PEX11G	8.207	5.811
				DOC2B	8.279	5.839
				STUM	8.284	5.841
				ITPKB	8.284	5.841
				RHD	8.421	5.893
				TMEM50A	8.421	5.893
				TMEM270	8.483	5.916
				ZNF146	8.497	5.922
				ZNF565	8.497	5.922
				ARHGEF7	8.548	5.941
				CNN2	8.92	6.08
				PDXDC1	8.997	6.108
				KCTD3	9.247	6.2
				SRCAP	9.498	6.29
				FBRS	9.498	6.29
				NXF5	9.617	6.332
				ABI1	9.652	6.345
				NYX	10.586	6.668
				CASK	10.586	6.668
				TJP1	10.861	6.76
				C2BH2orf27A	10.894	6.771
				FSCB	11.215	6.877
				KCNJ3	11.581	6.996
				AKR1B10	11.828	7.076
				TRIM51	12.089	7.159
				ZNF735	13.466	7.581
				MIR140	14.63	7.922
				WWP2	14.63	7.922
				DAPK1	15.153	8.07
				PLGLB2	15.845	8.262
				FLG	18.726	9.02
				FLG2	18.726	9.02

## Sheet: S7
Table S7. Genetic variants across all gorilla genomes per gene
GENE-ID	Synonymous variants	Non-synonymous variants	Loss of function variants	Frameshift variants
TTN	201	313	14	13
MXRA5	182	309	5	20
AHNAK2	135	156	3	1
OBSCN	133	149	1	6
BCOR	4	130	8	26
SYNE2	73	130	3	4
CCDC168	59	125	2	1
USP9X	269	124	1	6
SYNE1	85	116	8	2
DNAH11	59	111	0	3
ABCA13	53	92	1	2
FSIP2	41	90	1	0
MAGEA1	24	89	5	19
XIRP2	44	83	1	5
DNAH17	97	82	2	0
DST	45	79	8	2
RHD	19	79	3	5
ADGRV1	50	79	2	0
CMYA5	35	79	1	3
MKI67	51	76	2	3
PKHD1	53	75	1	1
DNAH9	67	75	1	0
APOB	39	75	0	1
USH2A	52	74	4	0
RP1L1	43	72	2	4
RNF213	75	70	5	0
IGFN1	22	70	3	6
FAT1	41	69	4	1
MACF1	41	68	3	1
HMCN1	45	66	5	1
AHNAK	57	66	1	1
PKD1L1	42	65	5	4
TACC2	54	63	3	1
TG	31	63	1	0
ZNF469	47	62	3	1
MROH2A	28	61	2	5
MUC5B	52	61	0	6
DYNC2H1	36	61	0	0
MYO18B	36	60	2	1
HMCN2	49	60	1	1
PDE4DIP	25	59	1	3
DMBT1	39	59	0	1
DNAH3	55	58	4	0
FAM86B1	11	57	4	4
PCLO	47	57	3	1
CUBN	36	57	1	0
DCHS2	36	56	1	1
PCNT	33	56	0	1
LRP2	52	55	3	1
EXPH5	2	55	1	0
NEB	70	55	1	0
DNAH5	48	55	0	0
SVEP1	30	55	0	0
HSPG2	56	54	1	2
SPTA1	40	53	3	0
PRUNE2	38	53	2	0
CDH23	52	53	1	0
LAMA1	40	52	3	1
FAT2	39	52	1	0
MDN1	38	52	1	0
DNAH10	43	52	0	2
LRP1B	39	51	9	0
PKHD1L1	39	50	0	0
DNAH8	58	49	1	2
ANK2	47	49	1	1
FLG	13	49	1	0
DNAH6	48	49	0	4
UBR4	33	48	6	1
DNAH7	36	48	2	0
RHCE	6	48	0	5
CROCC	36	47	3	4
CR1	18	47	1	0
STARD9	23	47	0	2
MUC22	28	46	1	10
TRIOBP	23	46	0	3
UTRN	39	46	0	0
FAT3	45	45	3	0
SPAG17	29	45	1	1
MYO15B	28	45	0	10
TEX15	20	44	1	2
RELN	37	44	1	1
CEP295	22	44	0	1
MGAM2	31	44	0	0
ABCB5	17	43	7	3
LRRC37A3	16	43	5	4
BRCA2	8	43	3	3
LAMA2	36	43	3	0
MAST4	27	43	2	0
CFAP54	26	43	0	0
ABI3BP	3	42	6	0
ANK3	33	42	5	4
ZAN	22	42	1	6
ALMS1	24	41	1	1
CROCC2	24	41	1	1
CEP350	16	41	1	0
VCAN	27	41	0	1
DNAH2	44	40	2	2
FBN3	34	40	2	0
LAMB4	21	40	1	1
ELK1	16	40	0	9
RYR3	76	40	0	2
ADGB	26	39	4	1
FREM2	24	39	3	0
HYDIN	33	39	2	0
BOD1L1	18	39	1	4
OTOG	40	39	1	1
SCN7A	15	39	1	0
OTOF	33	39	0	0
TNXB	41	39	0	0
CEP192	32	38	2	1
ROS1	22	38	0	0
TEP1	24	38	0	0
BRCA1	4	37	2	7
WDR87	15	37	2	5
CENPF	28	37	1	1
NLRC5	31	37	1	1
FLG2	6	37	0	3
ASPM	18	37	0	2
CRYBG3	14	37	0	1
GOLGB1	8	36	9	0
MAP4	9	36	3	1
NLRP1	7	36	1	1
TTC6	17	36	1	1
ANKMY1	15	36	1	0
PDZD2	35	36	0	1
URB1	30	36	0	0
NWD1	30	35	5	2
ZNF816	6	35	4	1
HLA-C	6	35	3	4
HIVEP1	24	35	2	1
CCDC40	21	35	2	0
HLA-B	25	35	1	14
MYO15A	25	35	1	5
DNAH1	27	35	1	1
LAMA3	32	35	1	0
VWDE	20	35	1	0
QRICH2	16	35	0	3
AKAP12	21	35	0	2
MEGF6	23	35	0	1
FRAS1	45	35	0	0
UMODL1	27	34	3	4
PCDH15	28	34	1	8
C2orf16	13	34	1	0
FAT4	48	34	1	0
CNGB1	12	34	0	2
PTPRQ	17	34	0	1
PARP4	21	34	0	0
TICRR	15	34	0	0
VWF	43	34	0	0
DDX60L	7	33	8	2
USP6	12	33	6	6
TNS3	8	33	5	0
HERC1	21	33	4	0
SVIL	17	33	2	2
CSMD2	58	33	2	1
TNC	29	33	2	1
KMT2C	23	33	2	0
LILRA2	11	33	1	4
TENM2	50	33	1	1
ERICH3	23	33	1	0
MUC6	22	33	1	0
PLEKHG2	16	33	1	0
ABCA12	42	33	0	3
FMN1	26	33	0	2
PPP1R26	25	33	0	1
MYO3B	3	32	5	0
CCDC180	15	32	3	1
CFAP47	29	32	2	2
CSMD1	58	32	2	1
MDC1	14	32	1	1
NIN	20	32	1	0
PLEC	45	32	0	0
SYTL2	15	32	0	0
C1orf167	13	31	4	3
VPS13C	25	31	4	0
PIEZO2	21	31	3	1
DMD	27	31	2	1
RYR2	65	31	2	1
VWA3B	15	31	2	1
MALRD1	14	31	1	3
ZNF90	13	31	1	2
FREM1	16	31	1	0
NLRP8	14	31	1	0
ZDBF2	12	31	1	0
UNC80	41	31	0	1
CEP126	11	31	0	0
KIF17	23	31	0	0
SPOCD1	14	31	0	0
TRANK1	29	31	0	0
LOXHD1	23	30	2	5
KIAA1109	12	30	2	1
EVPL	38	30	2	0
ASXL3	21	30	1	1
CFAP44	19	30	1	1
IGSF10	29	30	1	0
CDK5RAP2	9	30	0	3
FCGBP	38	30	0	3
DISC1	14	30	0	0
RGPD6	9	30	0	0
SPATA31D1	22	30	0	0
GDF6	8	29	3	8
NUTM2D	20	29	3	2
FRYL	8	29	3	0
ALPK2	19	29	2	0
BIRC6	30	29	2	0
ZNF117	4	29	1	3
FAM186A	10	29	1	1
LTBP2	17	29	1	1
TNS1	21	29	1	1
BSN	20	29	1	0
CENPE	13	29	1	0
NBAS	18	29	1	0
SZT2	29	29	1	0
ZNF831	10	29	1	0
OVCH1	8	29	0	2
POLE	24	29	0	1
BDP1	13	29	0	0
EFCAB6	11	29	0	0
RBMXL3	14	29	0	0
SDK1	29	29	0	0
KDM6A	38	28	5	4
PRPF8	18	28	5	1
DNAH14	12	28	3	3
SALL1	0	28	2	4
COL12A1	16	28	2	0
CSMD3	28	28	2	0
MYO9A	12	28	2	0
TTC21A	16	28	2	0
TNRC18	17	28	1	9
VN1R2	15	28	1	3
COL6A5	14	28	1	1
OR5H15	13	28	1	1
SPATA31A3	4	28	1	1
ABCA4	31	28	1	0
HLA-DRB5	9	28	0	4
VPS13A	23	28	0	2
FRMPD1	21	28	0	1
KIAA1755	20	28	0	1
LTBP1	17	28	0	1
SEC16A	32	28	0	1
COL4A4	20	28	0	0
CSF2RB	27	28	0	0
EVC2	18	28	0	0
NPAP1	7	28	0	0
RGPD5	11	28	0	0
RGPD8	11	28	0	0
SORBS1	14	28	0	0
TAS2R31	5	28	0	0
NBEAL2	22	27	6	0
CEP128	13	27	5	2
KMT2D	30	27	3	9
FREM3	23	27	3	2
ZNF737	8	27	3	2
COL6A6	19	27	2	0
MAP1A	12	27	2	0
NHSL1	12	27	2	0
TCF20	16	27	2	0
THSD7B	15	27	2	0
ZFHX4	24	27	1	2
COL22A1	23	27	1	1
NES	9	27	1	1
SHROOM2	12	27	1	1
SPATA31A6	4	27	1	1
KLHDC4	6	27	1	0
NLRC3	22	27	1	0
PRRC2A	20	27	1	0
SPATA31D3	14	27	1	0
VPS13B	21	27	1	0
AKAP13	13	27	0	4
PKD1L3	22	27	0	2
POLQ	22	27	0	2
NAV2	36	27	0	1
SPHKAP	12	27	0	1
CCDC187	12	27	0	0
NAV3	22	27	0	0
ZFHX2	12	27	0	0
ZFYVE26	15	27	0	0
ZNF493	9	26	3	4
MROH7	21	26	3	0
ACTG1	3	26	2	9
HIVEP2	25	26	2	2
COL4A2	38	26	2	0
LAMA4	17	26	2	0
RPAP1	10	26	2	0
FAM86B2	7	26	1	2
NUTM1	11	26	1	2
ABCD1	10	26	1	1
MROH2B	25	26	1	1
PKDREJ	24	26	1	1
CFAP61	12	26	1	0
CLTCL1	14	26	1	0
PER2	21	26	1	0
UTP20	15	26	1	0
ARHGEF17	23	26	0	1
ADAMTS20	11	26	0	0
COL6A3	61	26	0	0
EPPK1	31	26	0	0
FRMPD2	14	26	0	0
LYST	19	26	0	0
SHROOM3	17	26	0	0
TTC37	9	26	0	0
NOTCH2	16	25	6	1
OR2L8	17	25	3	2
SORBS2	11	25	3	2
DYSF	26	25	3	1
LRP1	71	25	3	0
CCDC150	13	25	2	5
C2CD3	9	25	2	1
COL28A1	14	25	2	1
WDFY4	32	25	2	1
ADGRD2	14	25	2	0
GRIP1	0	25	2	0
MTUS2	18	25	2	0
SACS	28	25	2	0
CUL9	19	25	1	4
ASH1L	14	25	1	2
DIDO1	24	25	1	2
FHAD1	20	25	1	2
SYNM	15	25	1	1
ADGRF3	20	25	1	0
CTTNBP2	17	25	1	0
DDX54	9	25	1	0
KNTC1	13	25	1	0
LINS1	13	25	1	0
COL14A1	15	25	0	2
A2ML1	17	25	0	1
LRRIQ1	8	25	0	1
PIK3C2G	11	25	0	1
ZNF638	8	25	0	1
ACSBG2	10	25	0	0
ASCC3	17	25	0	0
CNTRL	13	25	0	0
MLH3	6	25	0	0
URB2	15	25	0	0
WDR72	7	25	0	0
XIRP1	20	25	0	0
ZNF229	8	25	0	0
ZFHX3	27	24	4	9
PSG4	0	24	4	4
SUSD5	5	24	3	0
SPEN	16	24	2	1
ABCA8	7	24	2	0
CEP290	18	24	2	0
KAT6A	10	24	2	0
LPA	18	24	2	0
NRAP	18	24	2	0
MAGEA4	9	24	1	12
AK9	15	24	1	1
C4orf50	9	24	1	1
DDX11	16	24	1	1
PLB1	29	24	1	1
PTPRZ1	22	24	1	1
ZNF407	26	24	1	1
ARHGEF28	20	24	1	0
MTCL1	25	24	1	0
TRIP12	9	24	1	0
CDH26	8	24	0	3
AKAP11	18	24	0	2
ZFAND4	7	24	0	2
AKNA	26	24	0	1
CARD6	18	24	0	1
FAM90A1	14	24	0	1
HECTD4	39	24	0	1
POM121C	9	24	0	1
UNC13C	31	24	0	1
AOX1	12	24	0	0
C10orf71	19	24	0	0
LAMB1	11	24	0	0
LAMB3	17	24	0	0
MAP2	15	24	0	0
MGAM	18	24	0	0
SIGLEC1	32	24	0	0
TMEM132C	22	24	0	0
PSG5	12	23	3	2
MYLK	26	23	3	1
EVC	22	23	2	2
ABCC12	12	23	2	1
IGF2R	31	23	2	0
MYO10	17	23	2	0
TYK2	8	23	2	0
WDR33	6	23	2	0
ALPK1	9	23	1	2
GREB1	47	23	1	2
LIMCH1	16	23	1	2
ABCA9	5	23	1	1
COBL	5	23	1	1
CRB1	9	23	1	1
EHMT2	18	23	1	1
FOLH1	8	23	1	1
KIAA1549	22	23	1	1
MYO7B	32	23	1	1
RAI1	19	23	1	1
WRN	6	23	1	1
ACAN	28	23	1	0
ATP13A5	15	23	1	0
ICE1	16	23	1	0
MYO18A	16	23	1	0
OBSL1	19	23	1	0
SUN2	3	23	1	0
HEG1	11	23	0	5
RYR1	28	23	0	3
ITGAE	11	23	0	2
MYCBP2	12	23	0	2
CCDC88C	36	23	0	1
DNAH12	15	23	0	1
FGD5	18	23	0	1
LRP4	22	23	0	1
LRRK2	18	23	0	1
PTPN13	12	23	0	1
RP1	19	23	0	1
SARDH	3	23	0	1
ABCC3	13	23	0	0
ADCY10	16	23	0	0
CNTNAP4	19	23	0	0
CPAMD8	30	23	0	0
FANCM	11	23	0	0
FER1L6	19	23	0	0
HEATR1	12	23	0	0
HIVEP3	15	23	0	0
MYOM2	34	23	0	0
OTOGL	19	23	0	0
PLEKHG4B	25	23	0	0
RGPD3	12	23	0	0
THSD7A	23	23	0	0
TJP1	9	23	0	0
UGT3A2	8	23	0	0
VWA5B1	13	23	0	0
WDR62	23	23	0	0
ZZEF1	21	23	0	0
SLC43A1	1	22	3	1
SLFN13	8	22	3	1
KIF24	13	22	3	0
DIS3L2	18	22	2	6
HUWE1	21	22	2	2
NUTM2B	15	22	2	2
ABCA10	7	22	2	1
WDFY3	7	22	2	1
NOP14	7	22	2	0
TET1	10	22	2	0
TP53BP1	10	22	2	0
ZNF717	10	22	1	10
SAFB2	9	22	1	4
FAM149A	13	22	1	2
KIF16B	25	22	1	2
PLEKHH1	17	22	1	1
RGSL1	12	22	1	1
UBAP2	1	22	1	1
WDR27	18	22	1	1
CYP2B6	14	22	1	0
MCM9	9	22	1	0
MLIP	13	22	1	0
PPFIA2	8	22	1	0
RNF17	11	22	1	0
TENM4	32	22	1	0
AKAP9	14	22	0	2
GTF3C1	22	22	0	2
HLA-DQB1	13	22	0	2
BOC	17	22	0	1
EHBP1L1	14	22	0	1
LRRFIP1	24	22	0	1
TAF1L	14	22	0	1
TMC5	14	22	0	1
ATP10D	14	22	0	0
CDCA2	11	22	0	0
CENPJ	4	22	0	0
COL27A1	26	22	0	0
INTS1	26	22	0	0
KIF2B	20	22	0	0
LRRK1	32	22	0	0
MYOF	33	22	0	0
PLEKHG1	11	22	0	0
PLXNA4	25	22	0	0
PPL	7	22	0	0
RGPD2	12	22	0	0
RRP12	11	22	0	0
RTTN	18	22	0	0
SPTB	29	22	0	0
TENM3	21	22	0	0
AKT2	2	21	9	0
NOL6	3	21	4	0
UNC13B	7	21	4	0
PCSK5	35	21	3	5
APOL4	9	21	3	0
CEP152	8	21	3	0
SEMG1	7	21	3	0
C16orf96	18	21	2	3
DYNC1H1	58	21	2	1
NCKAP5	28	21	2	1
HLA-DPA1	2	21	2	0
PHLPP2	12	21	2	0
ZGRF1	4	21	2	0
HLA-DQA1	19	21	1	11
CD163L1	13	21	1	7
COL4A3	15	21	1	3
DICER1	8	21	1	2
FAM161B	7	21	1	2
ANKS1B	2	21	1	1
LRGUK	9	21	1	1
MYO5B	26	21	1	1
NSD1	12	21	1	1
CACNA1D	21	21	1	0
GEMIN4	7	21	1	0
R3HCC1L	6	21	1	0
SLFN5	9	21	1	0
TEKT3	3	21	1	0
WDR7	15	21	1	0
ZNF300	7	21	1	0
ZNF440	5	21	1	0
KIF27	10	21	0	7
AXDND1	7	21	0	1
CCDC191	1	21	0	1
HEATR5B	12	21	0	1
MIA3	10	21	0	1
STAB2	21	21	0	1
ADAMTS16	17	21	0	0
ANO2	13	21	0	0
CC2D2A	9	21	0	0
CEACAM5	8	21	0	0
CHD9	19	21	0	0
COBLL1	15	21	0	0
COL19A1	15	21	0	0
EHHADH	7	21	0	0
FBN2	32	21	0	0
GAK	13	21	0	0
GBP3	10	21	0	0
GRIP2	11	21	0	0
NLRP4	19	21	0	0
NLRP5	22	21	0	0
NRXN1	9	21	0	0
OR6J1	7	21	0	0
SLX4	13	21	0	0
STOX1	7	21	0	0
USF3	14	21	0	0
ABCC10	19	20	4	0
CELSR3	21	20	4	0
ANKRD35	12	20	3	1
SEMG2	14	20	3	1
ADGRG6	4	20	3	0
F5	16	20	3	0
NPAT	6	20	3	0
USP32	6	20	2	3
AHRR	1	20	2	1
DMXL1	15	20	2	0
DMXL2	18	20	2	0
FARP1	12	20	2	0
PLEKHH2	7	20	2	0
EP300	24	20	1	4
PAPLN	12	20	1	3
PCM1	9	20	1	2
ANKRD11	26	20	1	1
FER1L5	22	20	1	1
LMO7	18	20	1	1
MYOM1	9	20	1	1
PHRF1	28	20	1	1
ZNF236	21	20	1	1
ADGRE1	12	20	1	0
ANKRD31	12	20	1	0
CAMTA1	16	20	1	0
CARD8	5	20	1	0
CDC42BPA	7	20	1	0
FLII	8	20	1	0
FLNB	38	20	1	0
FRY	31	20	1	0
PARP10	3	20	1	0
SCAP	7	20	1	0
SERPINA6	3	20	1	0
USP34	7	20	1	0
ZKSCAN2	12	20	1	0
ACTRT1	24	20	0	4
ARHGEF40	10	20	0	1
COL15A1	22	20	0	1
ECT2L	12	20	0	1
OR6B2	17	20	0	1
PXDNL	22	20	0	1
SNX19	10	20	0	1
ADAMTS12	17	20	0	0
CCDC141	18	20	0	0
CCSER1	13	20	0	0
COL16A1	16	20	0	0
DNMT1	17	20	0	0
FCRL5	12	20	0	0
HTT	14	20	0	0
KRBA1	14	20	0	0
OPN1LW	18	20	0	0
PRR14L	6	20	0	0
PSAPL1	17	20	0	0
SCN9A	9	20	0	0
SPG11	14	20	0	0
SRCAP	21	20	0	0
SSX3	8	20	0	0
USP54	15	20	0	0
CES5A	11	19	5	2
MAGEA9B	0	19	4	2
MICAL3	17	19	4	0
DCDC1	11	19	3	1
ATP13A2	8	19	2	2
SEC31B	6	19	2	1
WDR49	5	19	2	1
ATP10B	15	19	2	0
BAZ2B	10	19	2	0
DNMBP	14	19	2	0
GBGT1	2	19	2	0
SLC4A5	4	19	2	0
TAF1C	7	19	2	0
OR5I1	8	19	1	4
ANKK1	7	19	1	2
IL16	19	19	1	2
NEMF	0	19	1	2
CAPN14	11	19	1	1
CNTROB	9	19	1	1
FRMD1	4	19	1	1
KIDINS220	17	19	1	1
MICAL1	12	19	1	1
MYO16	18	19	1	1
OR2Y1	4	19	1	1
TGOLN2	6	19	1	1
ZNF107	2	19	1	1
ABCB4	17	19	1	0
AKNAD1	5	19	1	0
COL11A2	15	19	1	0
DDIAS	6	19	1	0
LAMB2	11	19	1	0
LIFR	7	19	1	0
MROH8	8	19	1	0
NYNRIN	12	19	1	0
PTPRK	14	19	1	0
SPAG5	3	19	1	0
STARD13	8	19	1	0
ZNF804B	8	19	1	0
ANKRD26	8	19	0	1
DSP	24	19	0	1
LAMC2	15	19	0	1
MAP10	10	19	0	1
MYO19	11	19	0	1
NBEA	10	19	0	1
RGL4	10	19	0	1
SCN3A	11	19	0	1
TEX14	7	19	0	1
TREH	7	19	0	1
ADAM18	11	19	0	0
B4GALNT3	15	19	0	0
CENPC	8	19	0	0
CHIA	10	19	0	0
CLCNKB	19	19	0	0
CNST	11	19	0	0
CNTLN	7	19	0	0
DCC	21	19	0	0
DDX60	17	19	0	0
FHOD3	13	19	0	0
HLA-DPB1	1	19	0	0
IGHMBP2	9	19	0	0
ITGA8	8	19	0	0
ITGB4	21	19	0	0
KIAA0100	5	19	0	0
KIAA1614	18	19	0	0
LRBA	11	19	0	0
MYO5C	12	19	0	0
NUMA1	8	19	0	0
NUP210	18	19	0	0
PXDN	31	19	0	0
SEL1L2	14	19	0	0
TAS2R19	8	19	0	0
TMEM232	5	19	0	0
TTLL4	10	19	0	0
VWA8	18	19	0	0
ZNF551	3	19	0	0
ARFGEF3	41	18	4	2
KIAA2026	9	18	4	1
ALS2	9	18	4	0
BPTF	14	18	3	2
TNKS1BP1	19	18	3	1
LRRC53	7	18	3	0
SETX	22	18	3	0
DOCK9	12	18	2	2
CCDC88A	7	18	2	1
ESYT1	6	18	2	1
ARMCX4	8	18	2	0
CEACAM1	3	18	2	0
HPS4	0	18	2	0
SCN10A	16	18	2	0
VIT	21	18	2	0
MYH4	11	18	1	3
CCNB3	14	18	1	2
IQCE	8	18	1	2
NPC1L1	5	18	1	2
PRDM2	23	18	1	2
CNTNAP1	13	18	1	1
EFCAB8	6	18	1	1
MAP1B	21	18	1	1
MYOM3	15	18	1	1
PLEKHG5	6	18	1	1
PRRC2C	16	18	1	1
SPPL2C	8	18	1	1
WDR17	14	18	1	1
CEACAM18	13	18	1	0
COL24A1	16	18	1	0
FRG2C	4	18	1	0
GREB1L	9	18	1	0
HTR3D	7	18	1	0
IQGAP2	11	18	1	0
LCT	26	18	1	0
MYH8	16	18	1	0
SLFN14	7	18	1	0
SLIT1	10	18	1	0
ST6GALNAC1	9	18	1	0
UNC79	22	18	1	0
USP19	6	18	1	0
ZFAT	15	18	1	0
TSSK1B	10	18	0	14
FUT5	5	18	0	13
CACNA1H	24	18	0	5
ADGRG4	12	18	0	4
KRT76	6	18	0	4
ZNF83	11	18	0	4
PER3	6	18	0	3
RIF1	11	18	0	3
SON	10	18	0	3
CFAP57	13	18	0	2
MTNR1B	3	18	0	2
STAG3	8	18	0	2
ATP7B	11	18	0	1
EPHA6	14	18	0	1
KIAA2012	9	18	0	1
KIF20B	10	18	0	1
MCM10	12	18	0	1
MEFV	9	18	0	1
OR5H1	3	18	0	1
SAXO2	2	18	0	1
SIGLEC12	7	18	0	1
SPEF2	10	18	0	1
TECTA	27	18	0	1
ZNF142	11	18	0	1
ADAM19	17	18	0	0
ADAMTSL3	13	18	0	0
AGBL1	11	18	0	0
ANKRD36	6	18	0	0
ANKRD36C	6	18	0	0
BUD13	6	18	0	0
C19orf44	7	18	0	0
CHD2	10	18	0	0
FLNC	19	18	0	0
GAB4	3	18	0	0
GLI2	18	18	0	0
IGSF5	4	18	0	0
IQUB	6	18	0	0
MAMDC4	6	18	0	0
MAS1L	3	18	0	0
MYH13	33	18	0	0
MYH7	22	18	0	0
NCKAP5L	14	18	0	0
NLRP13	15	18	0	0
NOTCH1	27	18	0	0
NRK	7	18	0	0
RANBP2	17	18	0	0
RBP3	39	18	0	0
TRIM51	4	18	0	0
WDR64	9	18	0	0
WDR97	12	18	0	0
ZC3HAV1	12	18	0	0
ZNF443	11	18	0	0
ST18	6	17	4	0
USP38	13	17	4	0
TRRAP	22	17	3	3
CEMIP	13	17	3	1
SEC31A	2	17	3	1
ZNF30	8	17	3	1
FN1	25	17	3	0
MICB	7	17	2	10
NXPE1	7	17	2	3
CAMSAP2	10	17	2	1
CCPG1	2	17	2	1
ERAP2	10	17	2	1
GPATCH8	10	17	2	1
TANC2	22	17	2	1
TMPRSS13	10	17	2	1
UBR5	18	17	2	1
ABCA1	22	17	2	0
CARD14	19	17	2	0
CFH	7	17	2	0
COL2A1	13	17	2	0
DPYD	14	17	2	0
HBS1L	3	17	2	0
HMGXB3	18	17	2	0
OR2L3	17	17	2	0
PRTG	4	17	2	0
ROBO3	12	17	2	0
RPGRIP1L	7	17	2	0
RUFY4	7	17	2	0
SERPINA9	7	17	2	0
TUBAL3	4	17	2	0
WDR59	4	17	2	0
COL11A1	7	17	1	3
TDRD6	10	17	1	2
CCDC57	7	17	1	1
RECQL5	1	17	1	1
TRPM6	15	17	1	1
ADAMTS18	9	17	1	0
ADD2	7	17	1	0
ADGRG1	13	17	1	0
AGBL3	6	17	1	0
ATP8B1	14	17	1	0
C9orf131	5	17	1	0
DYRK4	10	17	1	0
ENTHD1	4	17	1	0
FAM171A1	14	17	1	0
GTSE1	15	17	1	0
HR	15	17	1	0
KIF21A	8	17	1	0
KIF4B	15	17	1	0
MEGF11	8	17	1	0
NID2	6	17	1	0
PGC	4	17	1	0
SOGA1	19	17	1	0
WNK1	14	17	1	0
OR5T3	6	17	0	6
FLVCR2	10	17	0	4
NACA	8	17	0	4
BAHCC1	19	17	0	3
KCP	14	17	0	3
TLN2	29	17	0	3
ZNF66	13	17	0	3
CAPS2	5	17	0	2
OR11L1	6	17	0	2
SPEG	16	17	0	2
ZNF160	15	17	0	2
ABCA5	1	17	0	1
ANKRD30A	9	17	0	1
DENND4C	4	17	0	1
DUOX2	32	17	0	1
IL12RB2	4	17	0	1
IMPG1	12	17	0	1
IMPG2	6	17	0	1
MROH9	3	17	0	1
NUP98	5	17	0	1
OR10Q1	11	17	0	1
QSER1	5	17	0	1
REV3L	13	17	0	1
RGS12	16	17	0	1
RRBP1	9	17	0	1
SIPA1L3	13	17	0	1
TBC1D4	9	17	0	1
TDRD1	9	17	0	1
TJP2	11	17	0	1
TTF2	9	17	0	1
TULP2	5	17	0	1
ULK4	17	17	0	1
VARS2	9	17	0	1
ZNF285	12	17	0	1
ADAMTS6	8	17	0	0
ANK1	17	17	0	0
CACNA1E	21	17	0	0
CELSR2	24	17	0	0
CFAP43	6	17	0	0
COL5A3	7	17	0	0
CTBP2	10	17	0	0
CWF19L2	9	17	0	0
DENND2A	7	17	0	0
DEPDC5	14	17	0	0
DOCK5	26	17	0	0
DROSHA	9	17	0	0
EML2	6	17	0	0
EPG5	25	17	0	0
FAM83G	10	17	0	0
FYCO1	11	17	0	0
GAS2L2	10	17	0	0
HRNR	11	17	0	0
IQCH	7	17	0	0
ITGAX	9	17	0	0
MIA2	5	17	0	0
MTUS1	13	17	0	0
MUSK	14	17	0	0
NEBL	10	17	0	0
PCDHB10	9	17	0	0
PIGN	4	17	0	0
RALGAPA1	11	17	0	0
RBM19	14	17	0	0
SLC15A3	4	17	0	0
SLC25A1	9	17	0	0
SMG6	15	17	0	0
SYNJ2	20	17	0	0
TRAPPC8	11	17	0	0
TUBA8	16	17	0	0
WNK3	3	17	0	0
ZNF280A	7	17	0	0
ZNF365	9	17	0	0
ZNF675	6	17	0	0
ZSCAN5B	5	17	0	0
ASTN2	19	16	4	1
DHX58	2	16	4	0
TARBP1	13	16	4	0
ATRX	1	16	3	1
SPTBN4	24	16	3	1
PTPRT	22	16	3	0
ZNF783	9	16	3	0
DDX59	2	16	2	5
ALK	25	16	2	2
OPLAH	4	16	2	2
SETBP1	12	16	2	2
CGNL1	17	16	2	1
ERCC6	6	16	2	1
LIPE	6	16	2	1
NFRKB	4	16	2	1
TRIO	32	16	2	1
CPA5	2	16	2	0
CREBBP	16	16	2	0
GOLGA4	12	16	2	0
MAP3K19	10	16	2	0
PEG3	13	16	2	0
SIRPB1	6	16	2	0
TRIM45	5	16	2	0
SPINK5	9	16	1	4
ASXL1	16	16	1	2
NPIPB8	2	16	1	2
PMFBP1	15	16	1	2
ADAM7	18	16	1	1
AKAP6	25	16	1	1
CDC42BPG	7	16	1	1
EGF	8	16	1	1
GSTA3	0	16	1	1
MCCC1	2	16	1	1
PARP14	8	16	1	1
PLA2G6	8	16	1	1
PRKDC	19	16	1	1
SYT16	6	16	1	1
TCOF1	11	16	1	1
ANKRD27	6	16	1	0
BTBD16	8	16	1	0
CLUH	1	16	1	0
DLG5	27	16	1	0
DOCK1	27	16	1	0
ERAP1	6	16	1	0
FLT3	14	16	1	0
IFT140	7	16	1	0
INPP4B	2	16	1	0
ITGA2	10	16	1	0
KIAA1671	21	16	1	0
LLGL2	10	16	1	0
ME3	0	16	1	0
NEIL3	8	16	1	0
OR13F1	8	16	1	0
PDCD11	21	16	1	0
ROBO2	18	16	1	0
SELP	5	16	1	0
SLITRK6	15	16	1	0
UGGT2	12	16	1	0
ZNF462	22	16	1	0
ZNF669	3	16	1	0
GOLGA6B	3	16	0	7
GON4L	12	16	0	5
FAM47C	16	16	0	3
POTEF	10	16	0	3
CLSTN2	21	16	0	2
EIF4G3	7	16	0	2
TDRD15	14	16	0	2
TMEM132A	8	16	0	2
AHI1	2	16	0	1
CCDC18	9	16	0	1
CCDC33	9	16	0	1
CEP104	7	16	0	1
COL1A2	8	16	0	1
DZIP1L	9	16	0	1
EEF2K	5	16	0	1
KIAA1217	29	16	0	1
MAGEC1	6	16	0	1
NEK11	5	16	0	1
PLCE1	18	16	0	1
SLFN11	9	16	0	1
TRIP11	5	16	0	1
TTC28	19	16	0	1
ZNF845	7	16	0	1
ADAM28	7	16	0	0
AMPH	17	16	0	0
AP1M2	0	16	0	0
APOL3	3	16	0	0
CASS4	7	16	0	0
CEP162	11	16	0	0
CLEC4F	5	16	0	0
DEPDC1	6	16	0	0
DSC3	11	16	0	0
DSG2	11	16	0	0
DUOX1	19	16	0	0
GLI3	14	16	0	0
HDAC6	13	16	0	0
KIF14	8	16	0	0
LCMT2	17	16	0	0
LRIT1	6	16	0	0
MAN2A2	9	16	0	0
MED12L	19	16	0	0
MTMR4	9	16	0	0
NLRP12	25	16	0	0
OR10H4	6	16	0	0
OR13G1	6	16	0	0
OR1A2	6	16	0	0
PARVB	2	16	0	0
PTPRB	21	16	0	0
RAD51AP2	6	16	0	0
RFX5	1	16	0	0
SLC14A2	25	16	0	0
SLC26A11	13	16	0	0
SP140	11	16	0	0
SYNGR4	1	16	0	0
SYNRG	9	16	0	0
TCTN1	11	16	0	0
THNSL1	5	16	0	0
TTC38	7	16	0	0
TTLL2	14	16	0	0
UGGT1	10	16	0	0
ZNF257	1	16	0	0
ZNF69	5	16	0	0
ZNF804A	4	16	0	0
SAMD9L	7	15	5	1
RPGRIP1	8	15	3	2
TAAR6	6	15	3	2
AKAP3	11	15	3	0
IQCB1	5	15	3	0
MPDZ	13	15	3	0
ZNF730	2	15	2	5
EFCAB13	6	15	2	3
NCOR1	13	15	2	3
ATP1A3	0	15	2	2
MAN1B1	10	15	2	1
MAP9	4	15	2	1
PSD4	13	15	2	1
SCG2	6	15	2	1
TNRC6A	7	15	2	1
BTAF1	7	15	2	0
GCC2	6	15	2	0
HEATR5A	6	15	2	0
MYRIP	10	15	2	0
OR8J1	5	15	2	0
POLR1A	16	15	2	0
SMYD4	6	15	2	0
SSUH2	7	15	2	0
TANC1	29	15	2	0
ULK2	2	15	2	0
USH1C	8	15	2	0
GOLGA6L2	8	15	1	6
OR2V1	8	15	1	5
TRIM17	2	15	1	4
MLPH	14	15	1	3
PPEF2	12	15	1	3
PRDM10	8	15	1	3
CHAT	7	15	1	2
CHD7	13	15	1	2
NRP1	10	15	1	2
SSH2	11	15	1	2
ABCA6	4	15	1	1
ARHGAP40	11	15	1	1
ARID1A	9	15	1	1
CBLB	19	15	1	1
DLC1	15	15	1	1
FGD6	3	15	1	1
GOLGA3	9	15	1	1
LGR6	12	15	1	1
PDE4D	1	15	1	1
SYNE3	10	15	1	1
TNN	10	15	1	1
TULP4	6	15	1	1
ZBBX	4	15	1	1
ZFPM2	12	15	1	1
ARHGEF4	14	15	1	0
ARID5B	10	15	1	0
C6	7	15	1	0
CACNA2D4	23	15	1	0
CEP112	3	15	1	0
COL3A1	18	15	1	0
CTAGE6	5	15	1	0
DGKH	11	15	1	0
DTHD1	5	15	1	0
GHDC	4	15	1	0
HIPK3	9	15	1	0
KIF25	10	15	1	0
LRRC66	5	15	1	0
METTL25	4	15	1	0
MFGE8	1	15	1	0
MOGS	3	15	1	0
MPEG1	11	15	1	0
NRXN3	22	15	1	0
PALD1	11	15	1	0
PRSS55	14	15	1	0
RNF43	6	15	1	0
SCAF11	5	15	1	0
SYDE2	5	15	1	0
TEX2	7	15	1	0
ZNF442	5	15	1	0
ZNF611	2	15	1	0
ZNFX1	5	15	1	0
L1TD1	8	15	0	9
RPGR	10	15	0	7
OR4D10	12	15	0	6
ZNF544	10	15	0	5
AKAP1	9	15	0	4
EYS	7	15	0	3
POTEE	10	15	0	3
ANKRD36B	4	15	0	2
GEN1	5	15	0	2
IL4R	13	15	0	2
PARD3B	12	15	0	2
RLF	5	15	0	2
RSPH4A	3	15	0	2
WDR81	22	15	0	2
ZNF571	5	15	0	2
ZSWIM2	5	15	0	2
AHCTF1	16	15	0	1
AK7	7	15	0	1
ANAPC1	12	15	0	1
ATP2C2	19	15	0	1
CCDC170	9	15	0	1
CCDC66	5	15	0	1
CCDC73	8	15	0	1
CDK13	9	15	0	1
CHD3	5	15	0	1
DDX31	8	15	0	1
FBLN2	20	15	0	1
FCRL3	7	15	0	1
GBP4	8	15	0	1
GEMIN5	14	15	0	1
GLB1L3	5	15	0	1
GPR158	12	15	0	1
HERC2	38	15	0	1
KIAA1210	7	15	0	1
KIAA1549L	21	15	0	1
KIF15	9	15	0	1
LRP5	20	15	0	1
MYBBP1A	12	15	0	1
OR2M7	9	15	0	1
PDZRN4	9	15	0	1
PIWIL3	10	15	0	1
RGPD1	7	15	0	1
RIMS2	7	15	0	1
SEMA4D	14	15	0	1
TGM6	5	15	0	1
USPL1	6	15	0	1
ZXDC	10	15	0	1
ADAMTS9	19	15	0	0
ARHGEF37	11	15	0	0
BRPF1	10	15	0	0
BRWD1	4	15	0	0
C15orf39	4	15	0	0
CACNA1I	18	15	0	0
CACNA1S	19	15	0	0
CAND2	13	15	0	0
CDHR3	5	15	0	0
CEP63	1	15	0	0
CFAP70	7	15	0	0
CHD8	12	15	0	0
CHST5	4	15	0	0
CUL7	14	15	0	0
DENND4B	1	15	0	0
DNAI2	7	15	0	0
DOCK3	7	15	0	0
EEF2KMT	6	15	0	0
EML5	14	15	0	0
EPHA3	13	15	0	0
FAM114A1	10	15	0	0
FLNA	25	15	0	0
HPS5	8	15	0	0
IQCA1	11	15	0	0
KALRN	33	15	0	0
LRRC63	2	15	0	0
LRRC9	10	15	0	0
METTL22	6	15	0	0
MTBP	4	15	0	0
MTR	7	15	0	0
N4BP2L2	5	15	0	0
NCAPD3	11	15	0	0
NKTR	4	15	0	0
NSUN2	5	15	0	0
NUGGC	11	15	0	0
OR14A2	1	15	0	0
PALB2	11	15	0	0
PAPPA2	16	15	0	0
PCSK6	5	15	0	0
PER1	6	15	0	0
PIGO	6	15	0	0
PSG2	9	15	0	0
PTGER3	2	15	0	0
RAG1	12	15	0	0
RBM44	10	15	0	0
RCSD1	9	15	0	0
RFTN1	4	15	0	0
RGS3	14	15	0	0
SGSH	3	15	0	0
SMCR8	9	15	0	0
SORCS1	16	15	0	0
SPECC1	4	15	0	0
TTI1	11	15	0	0
UNC5C	15	15	0	0
YLPM1	13	15	0	0
ZNF263	1	15	0	0
SYCP2	2	14	4	1
ACOT7	0	14	4	0
CCDC110	6	14	3	2
CDH8	1	14	3	0
ERBB4	7	14	3	0
ARID1B	21	14	2	3
FAM153A	0	14	2	3
ARSD	11	14	2	2
CNOT1	9	14	2	2
PPP1R12B	11	14	2	2
CCDC7	12	14	2	1
CFAP45	2	14	2	1
ALDH1L1	11	14	2	0
ASAP1	9	14	2	0
ATR	11	14	2	0
CACNA1G	7	14	2	0
CAPN11	5	14	2	0
CFTR	11	14	2	0
ERICH6B	5	14	2	0
GCN1	21	14	2	0
HDAC4	15	14	2	0
ITPR1	33	14	2	0
KIAA0825	11	14	2	0
KIF26B	43	14	2	0
KRI1	0	14	2	0
PLXNA2	37	14	2	0
USP8	7	14	2	0
ZNF468	8	14	2	0
ANKRD17	10	14	1	3
BMP2K	6	14	1	3
FSCB	3	14	1	2
STRA6	4	14	1	2
VPS50	3	14	1	2
ZNF880	5	14	1	2
ADAMTS17	14	14	1	1
APEH	2	14	1	1
BAZ2A	11	14	1	1
C1orf141	2	14	1	1
HAP1	9	14	1	1
LRIG1	24	14	1	1
MAN2C1	11	14	1	1
NEK1	9	14	1	1
PSD3	15	14	1	1
SPIDR	7	14	1	1
TECPR2	11	14	1	1
THADA	15	14	1	1
TLN1	11	14	1	1
ZNF600	2	14	1	1
ADAMTS14	22	14	1	0
CHD5	19	14	1	0
CYP4B1	1	14	1	0
DISP2	15	14	1	0
ENAM	12	14	1	0
FCRL6	9	14	1	0
GFM2	2	14	1	0
GNPTAB	12	14	1	0
IARS2	8	14	1	0
ISM2	2	14	1	0
KDM5A	6	14	1	0
NRDE2	7	14	1	0
OR2M2	14	14	1	0
PACSIN2	1	14	1	0
PCDHA11	11	14	1	0
PEPD	5	14	1	0
PLEKHA7	14	14	1	0
PLXNB1	13	14	1	0
PPP1R3A	7	14	1	0
PRAMEF25	2	14	1	0
RANBP3L	3	14	1	0
SATL1	4	14	1	0
SH3BP4	22	14	1	0
SIAE	4	14	1	0
SLC22A23	4	14	1	0
SLC3A1	6	14	1	0
TET3	11	14	1	0
ZBED4	16	14	1	0
ZNF132	9	14	1	0
ZNF814	7	14	1	0
ZNF846	1	14	1	0
PPP1R15A	5	14	0	4
CABYR	7	14	0	3
CHGA	5	14	0	3
KIF13B	11	14	0	3
ZNF646	8	14	0	3
CEP170	1	14	0	2
HFM1	4	14	0	2
PARD3	9	14	0	2
PSG3	6	14	0	2
CASP5	9	14	0	1
COL9A1	9	14	0	1
GBP7	2	14	0	1
KIFC3	6	14	0	1
MTMR14	8	14	0	1
MYO3A	13	14	0	1
N4BP2	9	14	0	1
NAIP	8	14	0	1
NBPF10	6	14	0	1
NWD2	13	14	0	1
OR1C1	5	14	0	1
OR2L13	9	14	0	1
OR8D1	6	14	0	1
SCAPER	3	14	0	1
SIGLEC10	7	14	0	1
SLC24A1	13	14	0	1
TLR6	8	14	0	1
UGT2B11	4	14	0	1
ZFC3H1	8	14	0	1
ZNF615	4	14	0	1
ZNF763	7	14	0	1
ADAT1	5	14	0	0
ADCK2	8	14	0	0
ADGRF5	18	14	0	0
ADGRL3	11	14	0	0
ARHGEF19	6	14	0	0
BAG6	5	14	0	0
BRIP1	8	14	0	0
C12orf40	1	14	0	0
CAD	16	14	0	0
CCDC158	20	14	0	0
CCDC178	0	14	0	0
CEP295NL	9	14	0	0
CHD6	19	14	0	0
CIC	16	14	0	0
CLASP2	3	14	0	0
CLMN	11	14	0	0
COG1	3	14	0	0
CR2	4	14	0	0
CSPG4	16	14	0	0
CTC1	10	14	0	0
DALRD3	0	14	0	0
DCLRE1C	3	14	0	0
DUSP26	0	14	0	0
ECH1	8	14	0	0
EFCAB12	6	14	0	0
EPB41L3	3	14	0	0
EXD3	13	14	0	0
FAM135B	10	14	0	0
FOXRED2	14	14	0	0
GAA	22	14	0	0
GALNT8	7	14	0	0
GANC	6	14	0	0
GRK4	7	14	0	0
LIG1	10	14	0	0
LRIG3	11	14	0	0
LTN1	23	14	0	0
LUZP1	6	14	0	0
LY75-CD302	1	14	0	0
MICALL2	10	14	0	0
MMRN1	11	14	0	0
MTOR	16	14	0	0
MYH14	19	14	0	0
MYO1H	18	14	0	0
MYPN	9	14	0	0
NELL2	5	14	0	0
NINL	12	14	0	0
NKAPL	3	14	0	0
NOD2	15	14	0	0
NOX5	14	14	0	0
NUP188	18	14	0	0
OR2M5	5	14	0	0
OR3A3	9	14	0	0
OR5AC2	6	14	0	0
OR5L1	3	14	0	0
PCDHA4	10	14	0	0
PNPLA6	32	14	0	0
PREX1	18	14	0	0
PROM2	10	14	0	0
PTGFRN	8	14	0	0
PTGIS	7	14	0	0
PTPRD	22	14	0	0
SETD2	8	14	0	0
SH2B1	4	14	0	0
SLC26A6	3	14	0	0
SLC8A1	9	14	0	0
SLIT3	19	14	0	0
SOWAHB	3	14	0	0
STON2	10	14	0	0
TERT	11	14	0	0
TMPRSS7	13	14	0	0
TP53BP2	3	14	0	0
TREM1	3	14	0	0
TRPM1	11	14	0	0
TTBK2	14	14	0	0
TTC12	11	14	0	0
USP10	12	14	0	0
USP40	10	14	0	0
VWA7	7	14	0	0
WDR93	10	14	0	0
ZNF557	3	14	0	0
ZW10	8	14	0	0
SERPINA1	6	13	5	0
C17orf97	3	13	3	4
DYTN	6	13	3	2
PITRM1	20	13	3	2
ANKHD1	4	13	3	0
CADPS	7	13	3	0
RTN4R	8	13	3	0
ZMYM6	5	13	3	0
IVL	3	13	2	1
KANK4	14	13	2	1
KLRF2	4	13	2	0
MDGA1	7	13	2	0
NPHS1	19	13	2	0
PLA2G4C	6	13	2	0
TIAM1	22	13	2	0
USHBP1	2	13	2	0
KAT6B	15	13	1	4
KRTAP10-11	9	13	1	3
SEC16B	7	13	1	3
BRWD3	7	13	1	2
EP400	26	13	1	2
F13A1	9	13	1	2
ARHGEF5	25	13	1	1
BCAN	5	13	1	1
CADPS2	7	13	1	1
CECR2	19	13	1	1
ERMARD	5	13	1	1
INPP5F	6	13	1	1
OR6Y1	5	13	1	1
SBSN	2	13	1	1
TMC2	6	13	1	1
TOP3B	16	13	1	1
TRPM3	30	13	1	1
A2M	15	13	1	0
ADGRD1	13	13	1	0
ADGRF1	12	13	1	0
ADRA1A	8	13	1	0
AFF3	13	13	1	0
ANKZF1	7	13	1	0
APAF1	3	13	1	0
BCO1	6	13	1	0
BNC2	10	13	1	0
C10orf90	7	13	1	0
CCDC116	10	13	1	0
CDHR1	15	13	1	0
CLCNKA	14	13	1	0
CPNE1	1	13	1	0
CTCFL	4	13	1	0
DHX36	3	13	1	0
DMP1	3	13	1	0
DOCK11	10	13	1	0
DSCAML1	29	13	1	0
DSG3	8	13	1	0
DYNC2LI1	5	13	1	0
FBXL13	7	13	1	0
FGA	9	13	1	0
GIT1	3	13	1	0
GPNMB	5	13	1	0
HLA-DQA2	13	13	1	0
KDM4A	11	13	1	0
KIF21B	17	13	1	0
LEXM	5	13	1	0
MED13L	19	13	1	0
MPP4	6	13	1	0
NIPBL	7	13	1	0
PEX1	8	13	1	0
PLK4	7	13	1	0
PTCH1	8	13	1	0
RFPL3	2	13	1	0
RFX8	6	13	1	0
SH2D3C	9	13	1	0
SLC5A9	7	13	1	0
SLC6A18	10	13	1	0
SLC8B1	4	13	1	0
SNX31	2	13	1	0
SPATA13	17	13	1	0
TBC1D32	9	13	1	0
TPCN1	8	13	1	0
VN1R4	5	13	1	0
ZHX3	7	13	1	0
ZNF839	11	13	1	0
OR3A2	12	13	0	6
NOTCH4	21	13	0	4
RALGDS	7	13	0	4
RIN3	6	13	0	4
USP24	16	13	0	4
AGGF1	3	13	0	3
ALG1	5	13	0	3
KIR2DL3	5	13	0	3
POTEJ	9	13	0	3
RHPN2	8	13	0	3
ANKRD62	5	13	0	2
ARHGAP31	10	13	0	2
BLM	5	13	0	2
CDH13	17	13	0	2
CEP164	21	13	0	2
FAM47A	4	13	0	2
GAGE1	3	13	0	2
IL17RD	5	13	0	2
MAGEA9	10	13	0	2
RPTN	7	13	0	2
WDR38	2	13	0	2
AGBL2	4	13	0	1
ANKRD12	15	13	0	1
C1orf87	5	13	0	1
CABIN1	22	13	0	1
CAGE1	4	13	0	1
CDAN1	1	13	0	1
CXXC1	4	13	0	1
DGKK	10	13	0	1
ERCC5	12	13	0	1
ESPNL	13	13	0	1
GLOD4	4	13	0	1
GOLGA8A	7	13	0	1
IL22RA1	19	13	0	1
KIF7	13	13	0	1
KIZ	2	13	0	1
KRTAP10-12	10	13	0	1
KRTAP10-7	12	13	0	1
NT5DC4	8	13	0	1
NUP153	11	13	0	1
NVL	7	13	0	1
OR5C1	3	13	0	1
PCDHB1	10	13	0	1
PHLDB2	14	13	0	1
PYROXD2	11	13	0	1
SH3PXD2A	15	13	0	1
SORCS2	27	13	0	1
STK11IP	13	13	0	1
TANGO6	10	13	0	1
TRIML2	5	13	0	1
USP44	1	13	0	1
ZC3H13	6	13	0	1
ZNF726	4	13	0	1
ACIN1	7	13	0	0
ACOX3	12	13	0	0
ADAM12	12	13	0	0
ADAMTS7	29	13	0	0
ADGRE5	14	13	0	0
ADGRG7	9	13	0	0
AGL	11	13	0	0
AP1G2	2	13	0	0
ARHGEF38	8	13	0	0
ARMC2	14	13	0	0
BACH1	4	13	0	0
BANK1	4	13	0	0
BARD1	11	13	0	0
BCAR1	18	13	0	0
BRAT1	4	13	0	0
C11orf80	2	13	0	0
C16orf89	6	13	0	0
C2orf78	6	13	0	0
CAPN13	13	13	0	0
CARD11	16	13	0	0
CCDC190	4	13	0	0
CCT6B	9	13	0	0
CD109	12	13	0	0
CDC20B	9	13	0	0
CDHR2	18	13	0	0
CDON	9	13	0	0
CHL1	15	13	0	0
CLCA2	11	13	0	0
COL21A1	9	13	0	0
CPS1	12	13	0	0
CYP2F1	9	13	0	0
DACT2	18	13	0	0
DCP2	2	13	0	0
DIAPH3	9	13	0	0
DISP1	6	13	0	0
DOCK4	21	13	0	0
DUS1L	1	13	0	0
DZANK1	9	13	0	0
DZIP1	6	13	0	0
ECE2	7	13	0	0
EFCAB5	3	13	0	0
EMC1	17	13	0	0
ENPP3	13	13	0	0
FAM107B	5	13	0	0
FAM184B	4	13	0	0
FAM205A	8	13	0	0
FNDC3A	6	13	0	0
GALNT14	5	13	0	0
GBA2	9	13	0	0
GGT6	10	13	0	0
GPC5	6	13	0	0
HELQ	6	13	0	0
IFIH1	10	13	0	0
IFT172	4	13	0	0
IGSF1	7	13	0	0
IGSF22	11	13	0	0
IMPA1	1	13	0	0
IQGAP3	17	13	0	0
ITPR2	29	13	0	0
KCNG4	12	13	0	0
KIF1B	19	13	0	0
KRT32	4	13	0	0
KYNU	1	13	0	0
LILRB4	0	13	0	0
LOXL3	1	13	0	0
MAGEB6	4	13	0	0
MASP2	10	13	0	0
MCM3AP	19	13	0	0
MEI1	7	13	0	0
MERTK	8	13	0	0
MFSD6L	5	13	0	0
MYH15	9	13	0	0
MYO7A	31	13	0	0
NCOA7	10	13	0	0
NEK10	15	13	0	0
NXPE2	13	13	0	0
OR1D2	3	13	0	0
OR2M3	7	13	0	0
OR5B3	3	13	0	0
OR5W2	2	13	0	0
PADI3	12	13	0	0
PCDHB7	8	13	0	0
PCDHGC5	8	13	0	0
PIK3C2B	11	13	0	0
PLA2G4F	2	13	0	0
PRDM7	5	13	0	0
PTPRR	2	13	0	0
PZP	15	13	0	0
QSOX2	5	13	0	0
RBM20	15	13	0	0
RFPL1	5	13	0	0
SCIN	11	13	0	0
SDK2	23	13	0	0
SLC39A12	6	13	0	0
SLCO1C1	4	13	0	0
SLCO6A1	6	13	0	0
SPNS3	9	13	0	0
SRL	13	13	0	0
STAB1	25	13	0	0
TEKT1	8	13	0	0
TELO2	10	13	0	0
TGFBRAP1	13	13	0	0
TIAM2	19	13	0	0
TTC21B	8	13	0	0
TTLL3	14	13	0	0
TXNDC16	10	13	0	0
UBE2O	10	13	0	0
UHRF1BP1	8	13	0	0
USP29	11	13	0	0
VPS18	12	13	0	0
WDR36	6	13	0	0
WWC2	12	13	0	0
ZNF195	3	13	0	0
ZNF221	0	13	0	0
ZNF667	6	13	0	0
ZNF91	6	13	0	0
ADGRB3	11	12	5	1
RSF1	1	12	5	0
KMT2A	15	12	4	1
IP6K2	1	12	4	0
KRT15	3	12	4	0
TMPRSS15	7	12	4	0
ZNF568	8	12	3	1
GALNT15	4	12	3	0
KLHL22	4	12	3	0
ZNF335	13	12	3	0
PTCHD3	7	12	2	2
SPTBN1	28	12	2	2
TMEM214	6	12	2	2
VSIG10	4	12	2	2
ACE	10	12	2	1
CAMSAP1	10	12	2	1
CORIN	9	12	2	1
LARP1	7	12	2	1
SETMAR	14	12	2	1
USP36	1	12	2	1
ABCC8	9	12	2	0
AFF1	7	12	2	0
AGMO	8	12	2	0
ANKFN1	14	12	2	0
AOAH	10	12	2	0
ATM	17	12	2	0
C2orf80	2	12	2	0
CACNA1C	29	12	2	0
CAPN8	14	12	2	0
DHX37	24	12	2	0
FGD3	5	12	2	0
HSD17B2	4	12	2	0
MMS19	9	12	2	0
OR14K1	2	12	2	0
TXNRD3	14	12	2	0
USP13	10	12	2	0
ZBTB48	8	12	2	0
AQP7	2	12	1	3
DNMT3B	8	12	1	3
RANGAP1	0	12	1	3
TUBB8	7	12	1	3
ZNF254	4	12	1	3
ADAMTS1	15	12	1	2
AMOT	10	12	1	2
INCENP	16	12	1	2
PLA2R1	12	12	1	2
RABL6	13	12	1	2
SFI1	8	12	1	2
SUCO	11	12	1	2
TMEM131	14	12	1	2
ZNF721	7	12	1	2
CHGB	11	12	1	1
CIITA	20	12	1	1
DENND4A	3	12	1	1
DHX33	9	12	1	1
F8	4	12	1	1
MAP3K4	9	12	1	1
MCTP1	1	12	1	1
OR13D1	3	12	1	1
PLBD1	3	12	1	1
RAPGEF3	7	12	1	1
SH3PXD2B	23	12	1	1
TEKT5	6	12	1	1
VNN2	6	12	1	1
VWA5B2	6	12	1	1
WWOX	10	12	1	1
ZNF93	9	12	1	1
ABCC2	14	12	1	0
ALLC	9	12	1	0
ANKS3	0	12	1	0
ARSF	5	12	1	0
C7orf31	3	12	1	0
CAPG	3	12	1	0
CBX2	9	12	1	0
CCDC15	6	12	1	0
CCDC81	8	12	1	0
CFAP221	5	12	1	0
CFHR2	4	12	1	0
CLIP1	8	12	1	0
CNTN3	12	12	1	0
CYP1B1	4	12	1	0
FAM214A	0	12	1	0
FILIP1L	4	12	1	0
FOCAD	12	12	1	0
GUK1	5	12	1	0
GZMH	8	12	1	0
HDAC9	6	12	1	0
HLA-F	4	12	1	0
INPP5J	12	12	1	0
ITGA10	10	12	1	0
ITIH6	12	12	1	0
KCTD10	0	12	1	0
KRT72	7	12	1	0
MS4A6A	3	12	1	0
MSS51	2	12	1	0
NCOA1	4	12	1	0
NGEF	5	12	1	0
NUP133	11	12	1	0
OCA2	16	12	1	0
OPRM1	4	12	1	0
OR2T4	5	12	1	0
OR5M3	9	12	1	0
PALMD	5	12	1	0
PDE1C	11	12	1	0
PFAS	9	12	1	0
PTH2R	7	12	1	0
RAB11FIP1	15	12	1	0
REST	5	12	1	0
RNASEL	6	12	1	0
SIPA1L2	18	12	1	0
SLC23A2	7	12	1	0
SLC41A3	4	12	1	0
TCAF1	8	12	1	0
TMEM132D	18	12	1	0
TMTC4	8	12	1	0
TXLNB	4	12	1	0
WDR47	6	12	1	0
TUBB	19	12	0	10
ADAMTSL1	16	12	0	4
TOPAZ1	5	12	0	3
ASCC2	10	12	0	2
DCAF8L1	3	12	0	2
GPAM	8	12	0	2
HECW1	21	12	0	2
OR10G6	6	12	0	2
OR4D11	8	12	0	2
PCDHA9	13	12	0	2
PPRC1	12	12	0	2
RAD52	2	12	0	2
SASH1	11	12	0	2
TGM4	8	12	0	2
ZNF519	7	12	0	2
ZNF844	3	12	0	2
ANGEL1	7	12	0	1
ARMC3	5	12	0	1
BTBD18	9	12	0	1
CD36	5	12	0	1
CELSR1	44	12	0	1
CEP68	6	12	0	1
CNTNAP5	14	12	0	1
DNAAF5	10	12	0	1
DNTTIP2	4	12	0	1
EPHA10	10	12	0	1
FKBP15	10	12	0	1
FSD2	9	12	0	1
GOLGA8B	7	12	0	1
GRHPR	8	12	0	1
HECTD1	10	12	0	1
IRAK1	1	12	0	1
KCNU1	13	12	0	1
MPDU1	0	12	0	1
MYBPC3	13	12	0	1
NCOA6	7	12	0	1
OR10G7	4	12	0	1
OR2K2	4	12	0	1
OR5AR1	3	12	0	1
PIEZO1	16	12	0	1
PP2D1	3	12	0	1
PRR13	4	12	0	1
PRX	13	12	0	1
PTPDC1	4	12	0	1
RADIL	12	12	0	1
RBBP6	9	12	0	1
RIMBP2	17	12	0	1
SLC12A8	5	12	0	1
SLC28A3	11	12	0	1
SPDL1	5	12	0	1
SPG7	3	12	0	1
STKLD1	11	12	0	1
TRAPPC9	15	12	0	1
TTC3	13	12	0	1
UNC93A	17	12	0	1
USP31	15	12	0	1
ZNF33A	9	12	0	1
ZNF587B	6	12	0	1
ZNF594	2	12	0	1
ZNHIT6	3	12	0	1
ZP4	8	12	0	1
ZPLD1	4	12	0	1
ZRANB3	7	12	0	1
AASDH	2	12	0	0
ABCG8	7	12	0	0
ACACA	17	12	0	0
ACCSL	5	12	0	0
ADCY5	3	12	0	0
ADGRF2	13	12	0	0
AFAP1L1	17	12	0	0
ALDH1A1	4	12	0	0
ALDH4A1	2	12	0	0
ARAP2	12	12	0	0
ARHGAP26	9	12	0	0
ARHGAP32	12	12	0	0
ARMC9	5	12	0	0
ARNTL2	6	12	0	0
ASB2	0	12	0	0
ATF7IP	10	12	0	0
ATP10A	13	12	0	0
ATP13A4	22	12	0	0
AVL9	4	12	0	0
BBX	5	12	0	0
BCL9	9	12	0	0
BCLAF1	0	12	0	0
BMS1	14	12	0	0
BTNL8	6	12	0	0
C1orf112	8	12	0	0
C22orf42	7	12	0	0
CA6	10	12	0	0
CASP8AP2	7	12	0	0
CCDC14	6	12	0	0
CCP110	6	12	0	0
CDH22	9	12	0	0
CLCA4	7	12	0	0
CLCN7	11	12	0	0
CLEC14A	2	12	0	0
CNGA3	15	12	0	0
CNTN2	16	12	0	0
CNTN5	13	12	0	0
CYP4Z1	3	12	0	0
DBN1	1	12	0	0
DLEC1	7	12	0	0
DLGAP5	2	12	0	0
DNAJC13	14	12	0	0
DOCK10	20	12	0	0
DUSP13	6	12	0	0
EFHC1	6	12	0	0
EGFLAM	20	12	0	0
ELP2	9	12	0	0
EPSTI1	1	12	0	0
ERI2	1	12	0	0
ETV1	2	12	0	0
FAM13A	13	12	0	0
FAM161A	3	12	0	0
FASN	14	12	0	0
FASTKD3	3	12	0	0
FBLIM1	4	12	0	0
FGD4	5	12	0	0
FZD10	1	12	0	0
GCNT2	10	12	0	0
GGTLC2	5	12	0	0
GHR	2	12	0	0
GPR132	10	12	0	0
GPR156	6	12	0	0
GRIN3A	14	12	0	0
HJURP	7	12	0	0
IL10RA	6	12	0	0
ITGA11	11	12	0	0
IYD	4	12	0	0
KIF26A	24	12	0	0
KIT	6	12	0	0
KRT24	6	12	0	0
KRT39	5	12	0	0
KRT75	3	12	0	0
LIMA1	2	12	0	0
[truncated: 17,471 more rows]

## Sheet: S8
Table S8. Gene ontoholgy enrichment of conserved genes among gorillas
[truncated: 58 more rows]

[truncated: 2 more sheets: S9, S10]
